# Supplementary material for: Full-Genome Sequencing as a Basis for Molecular Epidemiology Studies of Bluetongue Virus in India
Source: PLoS One. 2015 Jun 29;10(6):e0131257. doi: 10.1371/journal.pone.0131257 (PMC4488075; doi:10.1371/journal.pone.0131257)
Supplement: S1 Table — (XLSX) [file pone.0131257.s007.xlsx]

## Sheet: Table S1-accession nos
Table S1: BTV isolates sequenced as part of this study and accession numbers of genome segments
S. No.	Virus serotype	ORC reference	Seg-1 Acc. number	Seg-2 Acc. number	Seg-3 Acc. number	Seg-4 Acc. number	Seg-5 Acc. number	Seg-6 Acc. number	Seg-7 Acc. number	Seg-8 Acc. number	Seg-9 Acc. number	Seg-10 Acc. number
		Number*
1.	BTV-1	IND1985/01	KP696507(e)	KP696508(e)	KP696509(e)	KP6965010(e)	KP696511(e)	KP696512(e)	KP696513(e2)	KP696514(e)	KP696515(e)	KP696516(e1)
2.	BTV-1	IND1988/01	KP696517(e)	AJ585113(e)	KP696518(e)	KP696519(e)	KP696520(e)	KP696521(e)	KP696522(e2)	KP696523(e)	KP696524(e)	KP696525((e1)
3.	BTV-1	IND1992/01	JQ282770(e)	AJ585111(e)	JQ282771(e)	JQ282772(e)	JQ282773(e)	AJ585111(e)	JQ282774(e2)	JQ282775(e)	JQ282776(e)	JQ282777(e1)
4.	BTV-1	IND1992/02	KP696526(e)	AJ585112(e)	KP696527(e)	KP696528(e)	KP696529(e)	KP696530(e)	KP696531(e2)	KP696532(e)	KP696533(e)	KP696534(e1)
5.	BTV-1	IND1999/01	KP696535(e)	AJ585114(e)	KP696536(e)	KP696537(e)	KP696538(e)	KP696539(e)	KP696540(e2)	KP696541(e)	KP696542(e)	KP696543(e1)
6.	BTV-1	IND2001/01	KP696544(e)	AJ585115(e)	DQ186811(e)	KP696545(e)	KP696546(e)	KP696547(e)	KP696548(e2)	KP696549(e)	KP696550(e)	KP696551(e1)
7.	BTV-1	IND2003/04	KP696552(e)	KP696553(e)	KP696554(e)	KP696555(e)	KP696556(e)	KP696557(e)	KP696558(e2)	KP696559(e)	KP696560(e)	KP696561(e1)
8.	BTV-1	IND2003/05	KP696562(e)	KP696563(e)	KP696564(e)	KP696565(e)	KP696566(e)	KP696567(e)	KP696568(e2)	KP696569(e)	KP696570(e)	KP696571(e1)
9.	BTV-1	IND2003/10	KP696572(e)	KP696573(e)	KP696574(e)	KP696575(e)	KP696576(w)	KP696577(e)	KP696578(e2)	KP696579(e)	KP696580(e)	KP696581(e1)
10.	BTV-2	IND1982/01	JQ713557(e)	AJ585152(e)	JQ713558(e)	JQ713559(e)	JQ713560(w)	AJ586675(e)	JQ713561(e2)	AM900382(e)	JQ713562(e)	JQ713563((e1)
11.	BTV-2	IND1993/01	KP696582(e)	KP696583(e)	KP696584(e)	KP696585(e)	KP696586(w)	KP696587(e)	KP696588(e2)	KP696589(e)	KP696590(w)	KP696591(e1)
12.	BTV-2	IND1994/01	KP268774 (e)	KP268775(e)	KP268776(e)	KP268777(e)	KP268778(w)	KP268779(e)	KP268780(e2)	KP268781(e)	KP268782(w)	KP268783(e1)
13.	BTV-2	IND2003/01	KP696592(w)	KP696593(w)	KP696594(w)	KP696595(w)	KP696596(w)	KP696597(w)	KP696598(w2)	KP696599(w)	KP696600(w)	KP696601(w1)
14.	BTV-2	IND2003/02	JQ681257(w)	JQ681258(w)	JQ681259(w)	JQ681260(w)	JQ681261(w)	AJ783905(w)	JQ681262(w2)	JQ681263(w)	JQ681264(w)	JQ681265(w1)
15.	BTV-2	IND2003/03	KP696602(w)	KP696603(w)	KP696604(w)	KP696605(w)	KP696606(w)	KP696607(w)	KP696608(w2)	KP696609(w)	KP696610(w)	KP696611(w1)
16.	BTV-3	IND2003/08	JQ771813(e)	JQ771814(e)	JQ771815(e)	JQ771816(e)	JQ771817(w)	JQ771818(e)	JQ771819(e3)	JQ771820(e)	JQ771821(e)	JQ771822(e1)
17.	BTV-9	IND2004/02	KP696612(e)	KP696613(e)	KP696614(e)	KP696615(e)	KP696616(w)	KP696617(e)	KP696618(e3)	KP696619(e)	KP696620(e)	KP696621(e1)
18.	BTV-9	IND2004/04	KP696622(e)	KP696623(e)	KP696624(e)	KP696625(e)	KP696626(w)	KP696627(e)	KP696628(e3)	KP696629(e)	KP696630(e)	KP696631(e1)
19.	BTV-9	IND2005/01	KP696632(e)	KP696633(e)	KP696634(e)	KP696635(e)	KP696636(w)	KP696637(e)	KP696638(e3)	AM900388(e)	KP696639(e)	KP696640(e1)
20.	BTV-9	IND2005/02	KP696641(e)	KP696642(e)	KP696643(e)	KP696644(e)	KP696645(w)	KP696646(e)	KP696647(e3)	KP696648(e)	KP696649(e)	KP696650(e1)
21.	BTV-9	IND2005/03	KP696651(e)	KP696652(e)	KP696653(e)	KP696654(e)	KP696655(w)	KP696656(e)	KP696657(e3)	KP696658(e)	KP696659(e)	KP696660(e1)
22.	BTV-10	IND2004/01	JQ740771(w)	JQ740772(w)	JQ740773(w)	JQ740774(w)	JQ740775(w)	JQ740776(w)	JQ740777(w4)	JQ740778(e)	JQ740779(w)	JQ740780(w1)
23.	BTV-23	IND1988/02	JQ771823(e)	JQ771824(e)	JQ771825(e)	JQ771826(e)	JQ771827(w)	AJ631217(e)	JQ771828(e2)	JQ771829(e)	JQ771830(e)	JQ771831(e1)
24.	BTV-23	IND1997/01	KP696661(e)	AJ585189(e)	KP696662(e)	KP696663(e)	KP696664(w)	KP696665(e)	KP696666(e2)	KP696667(e)	KP696668(e)	KP696669(e1)
25.	BTV-23	IND2004/07	KP696670(e)	KP696671(e)	KP696672(e)	KP696673(e)	KP696674(w)	KP696675(e)	KP696676(e2)	KP696677(e)	KP696678(e)	KP696679(e1)
26.	BTV-23	IND2004/08	KP696680(e)	KP696681(e)	KP696682(e)	KP696683(e)	KP696684(w)	KP696685(e)	KP696686(e2)	KP696687(e)	KP696688(e)	KP696689(e1)
27.	BTV-23	IND2004/09	KP696690(e)	KP696691(e)	KP696692(e)	KP696693(e)	KP696694(w)	KP696695(e)	KP696696(e2)	KP696697(e)	KP696698(e)	KP696699(e1)
*Orbivirus reference collection (ORC), The Pirbright Institute. ‘e’ and ‘w’ in parenthesis denote eastern and western lineages of individual genome segments
