# Supplementary material for: Full-Genome Sequencing as a Basis for Molecular Epidemiology Studies of Bluetongue Virus in India
Source: PLoS One. 2015 Jun 29;10(6):e0131257. doi: 10.1371/journal.pone.0131257 (PMC4488075; doi:10.1371/journal.pone.0131257)
Supplement: S2 Table — Values for Seg-2 (lower left triangle)/VP2 gene (upper right triangle) for Indian isolates of BTV serotype 1, 2, 3, 9, 10, 12, 16, 21 and 23 are highlighted in different colours. (XLSX) [file pone.0131257.s008.xlsx]

## Sheet: Table S2-VP2
Table S2: Percentage identities for BTV Seg-2/VP2 gene. Values for Seg-2 (lower left triangle)/VP2 gene (upper right triangle) for Indian isolates of BTV serotype 1, 2, 3, 9, 10, 12, 16, 21 and 23 are highlighted in different colours.	4RSArrrr/04-AJ585125	10RSArrrr/10-AJ585131	10IND2004/01-JQ740772	BTV-10_USA-U06782	11RSArrrr/11-AJ585132	17RSArrrr/17-AJ585138	20RSArrrr/20-AJ585141	24RSArrrr/24-AJ585145	3RSArrrr/03-AJ585124	3IND2003/08-JQ771814	BTV-3_strain_ON-6/B/98-AB686219	BTV-3_strain_DPP973-JQ086282	13RSArrrr/13-AJ585134	16RSArrrr/16-AJ585137	16TUR2000/01-AJ585146	BTV-16/strain_KSB-7/C/08-AB686226	BTV-16_strain_ON90-4-AB686217	BTV-16_strain_BN96/16-JN671907	BTV-16_strain_DPP965-JQ086232	BTV-16_India-JQ924821	16NIG1982/10-AJ585150	6RSArrrr/06-AJ585127	14RSArrrr/14-AJ585135	21RSArrrr/21-AJ585142	BTV-21_strain_DPP86-JQ086262	BTV-21_strain_KMN07/05-JF768738	BTV-21_strain_TO2-1-AB686218	8RSArrrr/08-AJ585129	18RSArrrr/18-AJ585139	23RSArrrr/23-AJ585144	23ISA1991/02-AJ585188	23IND1988/02-JQ771824	23IND1997/01-AJ585189	23IND2004/07-KP696671	23IND2004/08-KP696681	23IND2004/09-KP696691	BTV-23 strain_DPP0090-L46685	5RSArrrr/05-AJ585126	9RSArrrr/09-AJ585130	9IND2004/02-KP696613	9IND2004/04-KP696623	9IND2005/01-KP696633	9IND2005/02-KP696642	9IND2005/03-KP696652	9TUR2000/03-AJ585175	BTV-9_strain_ON-2/C/03-AB686223	7RSArrrr/07-AJ585128	19RSArrrr/19-AJ585140	12RSArrrr/12-AJ585133
4RSArrrr/04-AJ585125		73.3264	73.8494	73.5356	71.6527	74.8691	77.6151	72.356	39.7895	40.1053	39.3684	40	39.3684	38.5263	38.3158	38.9474	39.0526	38.7368	38.5263	39.0526	38.7368	39.9155	40.9715	41.1827	41.1827	41.4376	41.3939	41.4557	41.1392	39.8734	39.9789	39.557	39.4515	39.7679	39.6624	39.8734	39.3008	38.5835	38.1607	39.3425	39.3235	39.2178	39.4292	39.4292	39.2178	39.7463	39.1167	40.2734	30.3974
10RSArrrr/10-AJ585131	68.1368		92.4686	92.4686	70.8159	70.7853	70.2929	74.3455	38.6316	38.6316	38	38.1053	37.3684	36.2105	36.2105	36.6316	36.6316	36.3158	36.1053	36.8421	36.6316	38.6484	38.6484	39.2819	39.3875	38.5835	38.226	41.4557	41.1392	41.8776	41.8776	41.8776	41.5612	41.8776	41.8776	41.7722	40.8898	37.7378	37.7378	37.9639	37.8436	37.8436	37.9493	37.9493	37.7378	38.1607	38.6961	39.4322	32.0086
10IND2004/01-JQ740772	68.8547	89.7094		99.1632	70.8159	71.5183	70.9205	75.288	38.6316	39.0526	38.4211	38.7368	37.7895	36.6316	36.6316	37.0526	36.9474	36.7368	36.6316	37.2632	37.2632	38.226	39.2819	39.2819	39.3875	38.4778	38.3316	41.0338	41.3502	41.3502	41.2447	41.1392	40.9283	41.1392	41.1392	41.0338	40.4661	37.2093	37.7378	38.176	38.1607	38.055	38.2664	38.2664	38.055	38.3721	39.4322	39.9579	32.6531
BTV-10_USA-U06782	68.6838	89.641	99.4532		70.7113	71.3089	70.7113	74.8691	38.5263	38.7368	38.2105	38.4211	37.6842	36.5263	36.5263	36.9474	36.8421	36.6316	36.5263	37.1579	37.1579	38.0148	39.0707	39.0707	39.1763	38.2664	38.1204	41.0338	41.3502	41.1392	41.1392	41.1392	40.9283	41.1392	41.1392	41.0338	40.2542	36.9979	37.5264	37.9639	37.9493	37.8436	38.055	38.055	37.8436	38.1607	39.2219	39.7476	32.6531
11RSArrrr/11-AJ585132	69.0704	67.7949	67.1795	67.1111		73.7173	71.1297	71.0995	40.3158	39.6842	38.9474	39.4737	39.1579	38.7368	38.2105	39.1579	39.1579	38.6316	38.7368	38.8421	38.8421	40.1267	40.0211	39.4931	39.5987	40.0634	40.2323	42.9325	42.616	42.9325	43.038	42.7215	42.5105	42.7215	42.7215	42.7215	41.9492	37.1036	36.6808	39.0244	38.9006	38.9006	39.1121	39.0063	38.7949	39.1121	38.2755	39.6425	30.9345
17RSArrrr/17-AJ585138	68.5597	68.1383	68.8912	68.8912	69.2781		72.7749	69.9161	40.2529	39.726	39.0938	39.6207	38.883	37.3024	36.7756	37.6185	38.2508	37.4078	37.6185	37.5132	38.5669	39.4292	41.4376	40.9091	41.0148	40.8466	40.8034	42.4498	43.717	42.3442	42.1331	42.0275	41.7107	42.1331	42.1331	42.2386	41.4634	36.8254	36.8254	39.5966	39.5767	39.4709	39.6825	39.6825	39.5767	40.3175	38	38.8421	31.0419
20RSArrrr/20-AJ585141	70.906	67.3735	68.1943	68.2285	68.4103	69.4045		70.4712	39.1579	38.9474	38.6316	38.7368	38.2105	37.4737	37.4737	37.8947	37.7895	37.5789	37.4737	38.1053	37.5789	38.0148	39.1763	38.226	38.3316	38.2664	38.754	42.616	41.4557	40.8228	40.7173	40.4008	40.1899	40.4008	40.4008	40.6118	39.3008	36.7865	37.2093	37.7519	37.7378	37.6321	37.8436	37.8436	37.6321	38.3721	37.96	40.4837	31.4715
24RSArrrr/24-AJ585145	67.5565	70.2259	69.4834	69.5518	68.6858	68.7907	68.949		39.0938	38.9884	38.3562	38.6723	37.7239	38.04	37.9347	38.2508	38.1454	37.9347	37.9347	38.2508	37.5132	39.9577	40.2748	39.9577	40.0634	40.5291	40.592	42.2996	41.6667	42.2996	42.4051	42.1941	42.0886	42.2996	42.2996	42.0886	41.3136	36.7196	37.4603	38.3227	38.2011	38.2011	38.3069	38.3069	38.3069	38.5185	39.7895	40.4211	32.043
3RSArrrr/03-AJ585124	48.1443	49.0722	49.0378	49.244	49.4158	48.8132	48.6765	49.6388		74.4526	74.5568	75.391	70.8029	74.6611	74.244	74.7654	75.0782	74.9739	75.2868	75.2868	74.4526	51.4166	51.6264	51.3116	51.3116	50.7353	50.8919	48.1675	48.7958	48.0628	47.8534	47.7487	47.5393	47.8534	47.7487	47.8534	47.3186	39.327	38.591	39.346	39.2219	39.2219	39.2219	39.327	39.4322	38.9064	41.195	40.566	28.877
3IND2003/08-JQ771814	49.089	48.6421	49.0547	48.8484	49.2265	48.9332	49.553	48.3827	70.075		96.4546	96.5589	69.6559	71.5328	71.6371	71.6371	71.8457	71.7414	72.367	71.7414	71.0115	50.787	50.8919	49.7377	49.7377	49.6849	50.1574	48.0628	48.1675	47.5393	47.8534	47.4346	47.2251	47.4346	47.4346	47.4346	46.7928	39.2219	38.3807	39.346	39.2219	39.2219	39.327	39.327	39.4322	38.6961	41.2998	41.2998	29.8396
BTV-3_strain_ON-6/B/98-AB686219	49.5015	48.9515	49.5703	49.364	48.7796	48.9332	49.7593	48.7268	69.5297	90.3885		94.2649	69.9687	72.367	72.4713	72.367	72.6799	72.5756	73.3055	72.4713	71.3243	50.9969	51.1018	49.4229	49.4229	49.5798	49.8426	47.7487	47.9581	47.2251	47.644	47.1204	46.911	47.1204	47.1204	47.1204	46.3722	38.9064	38.3807	39.346	39.2219	39.2219	39.2219	39.327	39.4322	38.591	41.0901	41.2998	29.6257
BTV-3_strain_DPP973-JQ086282	48.9104	49.118	49.0142	48.8066	48.4262	48.615	48.8235	48.0263	70.0412	93.5827	89.8421		69.8644	71.1157	71.1157	71.3243	71.1157	71.4286	71.5328	71.8457	70.1773	51.1018	51.6264	50.0525	50.0525	50.2101	50.6821	48.7958	48.9005	47.8534	48.4817	47.7487	47.4346	47.7487	47.7487	47.7487	47.3186	38.8013	38.1703	39.346	39.2219	39.2219	39.327	39.327	39.4322	38.9064	41.4046	41.2998	29.3048
13RSArrrr/13-AJ585134	49.4845	48.7629	48.0412	48.0412	49.2784	48.9852	47.9546	48.4692	67.0528	67.6551	66.8712	67.7419		72.4713	72.1585	72.8884	72.5756	72.7842	72.8884	72.8884	70.5944	49.8426	49.5278	49.213	49.213	48.7395	49.3179	46.4921	46.0733	45.3403	45.8639	45.1309	44.8168	45.2356	45.1309	45.0262	45.1104	38.1703	37.0137	39.0295	38.9064	39.0116	38.9064	39.0116	39.2219	38.591	40.7757	38.5744	28.6631
16RSArrrr/16-AJ585137	48.488	48.6254	48.2818	48.1787	48.866	48.1252	48.4703	47.5404	69.8467	68.7117	68.7117	69.3205	69.3697		97.7059	97.6017	98.0188	99.3743	96.5589	97.9145	81.3347	49.0031	49.8426	49.213	49.213	48.8445	49.4229	48.2723	47.4346	46.3874	46.911	46.178	45.7592	46.2827	46.178	46.178	46.1619	35.9621	36.3828	37.5527	37.4343	37.4343	37.4343	37.5394	37.6446	36.6982	40.7757	39.7275	28.6631
16TUR2000/01-AJ585146	48.488	48.4192	47.6976	47.5945	48.5567	48.194	48.6421	47.85	69.6763	68.5072	68.848	69.1146	69.2334	96.2181		97.6017	97.1846	97.7059	95.6204	98.123	81.0219	48.2686	49.1081	48.3736	48.3736	48.0042	48.5834	47.7487	46.8063	46.178	46.4921	45.7592	45.3403	45.8639	45.7592	45.7592	45.8465	36.0673	36.4879	37.4473	37.3291	37.3291	37.3291	37.4343	37.5394	36.5931	40.566	39.6226	28.6631
BTV-16/strain_KSB-7/C/08-AB686226	48.7629	48.6598	48.0412	47.9381	49.0722	48.71	48.7453	47.9532	69.9148	68.6435	68.6435	69.3548	69.8467	95.707	97.0358		97.2888	97.8102	95.5162	98.2273	81.9604	49.213	50.1574	49.4229	49.4229	49.0546	49.5278	48.1675	47.2251	46.3874	46.4921	45.9686	45.5497	46.0733	45.9686	45.9686	46.0568	36.2776	37.0137	38.3966	38.2755	38.2755	38.2755	38.3807	38.4858	37.5394	40.566	39.7275	28.984
BTV-16_strain_ON90-4-AB686217	48.3849	48.3505	47.9038	47.8007	49.2096	48.538	48.6421	48.1596	70.2555	68.8139	68.4731	69.3548	69.8807	95.5366	94.1397	94.2078		98.2273	95.9333	97.6017	81.9604	49.213	49.6327	49.5278	49.5278	49.1597	49.7377	48.5864	47.4346	46.5969	47.1204	46.3874	45.8639	46.4921	46.3874	46.3874	46.2671	35.9621	36.3828	37.7637	37.6446	37.6446	37.6446	37.7497	37.8549	37.1188	40.566	40.1468	28.984
BTV-16_strain_BN96/16-JN671907	48.5911	48.6598	48.2474	48.1443	48.8316	48.1252	48.539	47.5404	69.9148	68.7798	68.7798	69.3892	69.4719	99.7615	96.2521	95.8092	95.6388		96.7675	98.2273	81.5433	49.3179	50.1574	49.5278	49.5278	49.1597	49.7377	48.4817	47.5393	46.3874	46.911	46.178	45.7592	46.2827	46.178	46.178	46.1619	36.1725	36.5931	37.6582	37.5394	37.5394	37.5394	37.6446	37.7497	36.8034	40.7757	39.7275	28.877
BTV-16_strain_DPP965-JQ086232	48.0331	48.1021	47.8606	47.7571	48.6888	47.9102	48.0152	47.6339	69.7022	67.9219	68.5382	68.7714	69.4625	92.8107	91.8863	91.4755	91.9206	92.8449		95.829	81.3347	49.3179	49.9475	49.5278	49.5278	49.2647	49.8426	48.2723	47.8534	46.7016	47.1204	46.4921	46.0733	46.5969	46.4921	46.4921	46.3722	36.4879	37.1188	38.2911	38.1703	38.1703	38.1703	38.2755	38.4858	37.3291	40.566	39.8323	29.0909
BTV-16_India-JQ924821	49.0189	48.8124	48.1928	48.1583	49.1566	48.6216	49.0702	47.9325	70.0239	68.7158	68.7158	69.5637	69.7166	95.6299	97.098	97.6784	94.1618	95.7323	91.701		81.7518	49.0031	49.9475	49.0031	49.0031	48.6345	49.213	48.377	47.3298	46.4921	46.8063	46.178	45.7592	46.2827	46.178	46.178	46.1619	36.3828	36.8034	37.8692	37.7497	37.7497	37.7497	37.8549	37.96	37.0137	40.6709	39.6226	28.7701
16NIG1982/10-AJ585150	49.7251	48.9691	49.0378	49.1753	48.8316	48.538	48.5046	48.2972	70.3918	68.5753	68.6094	67.5704	68.4157	73.5945	73.4923	73.8671	74.1397	73.6627	74.1869	74.1209		50.3673	50.2623	48.8982	48.8982	49.3697	49.1081	47.8534	47.8534	46.3874	46.7016	45.9686	45.6545	46.0733	45.9686	46.178	45.7413	37.1188	37.224	38.1857	38.0652	38.0652	38.0652	38.1703	38.1703	37.96	40.8805	40.4612	28.3422
6RSArrrr/06-AJ585127	50.2928	48.5016	48.536	48.536	48.0193	49.2069	48.6561	49.9655	55.6775	56.0741	55.7996	55.3485	54.6484	54.3396	54.3053	54.5111	54.4425	54.4768	54.6299	54.6048	55.5403		77.2775	75.1832	75.288	75.6813	75.7068	49.5798	50.2101	51.3655	51.0504	51.3655	50.9454	51.4706	51.3655	51.2605	50	39.8734	39.2405	40.3175	40.2954	40.2954	40.2954	40.2954	40.4008	40.4008	41.4737	42.5263	28.0043
14RSArrrr/14-AJ585135	49.0358	48.4504	48.657	48.657	49.1391	49.5002	48.7427	50.0517	55.7613	55.4031	55.1973	55.4329	55.5556	54.8697	54.904	55.487	55.144	55.0069	54.5079	55.3762	55.487	70.8661		74.6597	74.7644	75.891	75.4974	50.8403	51.5756	51.4706	50.8403	51.2605	50.9454	51.3655	51.2605	51.3655	50.7384	40.2954	39.2405	40.5291	40.4008	40.4008	40.6118	40.5063	40.6118	41.0338	40.8421	40.6316	28.8627
21RSArrrr/21-AJ585142	50	48.3815	48.5882	48.657	48.8636	50.3964	48.6049	49.6725	55.4527	54.5798	54.6484	54.536	55.2812	54.8697	54.8697	54.9726	55.5556	55.0412	55.1961	54.8952	54.9383	68.4355	68.2067		99.6859	92.4528	92.0419	48.9496	50.9454	50.8403	50.8403	50.8403	50.4202	50.9454	50.8403	50.7353	50.211	40.8228	39.8734	40.8466	40.8228	40.7173	40.9283	40.9283	40.9283	41.2447	41.7895	40.7368	28.3262
BTV-21_strain_DPP86-JQ086262	50.0344	48.4848	48.6915	48.7603	48.9325	50.4998	48.7082	49.6725	55.4184	54.6484	54.717	54.605	55.2469	54.8354	54.8354	54.9383	55.5213	55.0069	55.1617	54.8609	55.0069	68.4355	68.2409	99.7604		92.5577	92.1466	48.9496	50.9454	50.8403	50.8403	50.8403	50.4202	50.9454	50.8403	50.7353	50.211	40.9283	39.9789	40.9524	40.9283	40.8228	41.0338	41.0338	41.0338	41.3502	41.7895	40.7368	28.2189
BTV-21_strain_KMN07/05-JF768738	49.7569	48.5764	48.2986	48.3681	48.5069	48.9399	48.2459	50.0869	55.5671	54.1148	54.2185	54.1176	54.7372	54.4952	54.7026	54.7718	54.9447	54.668	54.3568	54.7627	55.2559	68.7608	69.1511	86.3009	86.4734		97.5891	49.7371	51.8402	50.8938	51.1041	50.8938	50.4732	50.9989	50.8938	50.8938	50.264	40.7603	39.5987	40.678	40.4435	40.5491	40.5491	40.5491	40.6547	41.2883	40.9905	40.8851	27.8195
BTV-21_strain_TO2-1-AB686218	49.8967	48.5193	48.2782	48.416	48.9669	49.5002	48.6049	49.9483	56.0357	54.8199	54.8199	54.9155	55.1097	55.3155	55.2126	55.4184	55.8299	55.487	54.5767	55.3418	55.1783	68.9832	69.165	86.7214	86.8925	93.4092		50.105	52.1008	51.2605	51.4706	51.2605	50.8403	51.3655	51.2605	51.1555	50.7384	40.7173	39.346	40.7407	40.6118	40.6118	40.7173	40.7173	40.8228	41.3502	41.4737	41.5789	28.3262
8RSArrrr/08-AJ585129	50.3444	48.7603	49.449	49.4146	49.1047	50.1551	49.8794	50.2241	53.0843	54.2338	53.8224	53.6527	52.6045	53.8382	54.2495	54.2495	54.1124	54.0096	53.5076	53.8435	53.1528	54.4674	56.819	54.0364	53.9334	54.813	54.483		75.8621	75.7576	75.0261	75.4441	74.7126	75.6531	75.6531	75.3396	73.0325	39.4099	39.1992	40.6977	40.569	40.569	40.6744	40.6744	40.7798	40.8851	40.7563	40.7563	32.1543
18RSArrrr/18-AJ585139	49.5523	49.449	49.6901	49.7245	49.8278	50.9824	50.3961	49.8794	54.1467	53.2739	52.9997	53.377	53.1871	54.2495	54.2838	54.6265	54.3866	54.3866	53.6107	54.4269	53.5984	53.8144	56.1319	54.6548	54.6891	54.7438	55.2731	71.4383		75.1306	75.4441	75.0261	74.6082	75.0261	75.0261	74.7126	73.7671	39.5153	39.8314	41.7548	41.6228	41.6228	41.7281	41.7281	41.8335	42.255	41.4916	41.0714	31.0825
23RSArrrr/23-AJ585144	49.2424	50.8609	50.2755	50.2755	50.2755	50.5688	48.6049	50.8445	54.1809	53.6167	53.4796	53.9628	53.2214	53.7012	53.6669	54.0781	54.2495	53.804	53.8171	54.324	53.7354	55.7388	56.235	55.3762	55.4105	55.2978	55.5479	69.5251	69.8668		95.6113	98.1191	97.7011	98.3281	98.3281	97.9101	94.0189	39.0938	38.2508	40.3805	40.2529	40.2529	40.3583	40.3583	40.4636	41.0959	42.8571	41.3866	31.8328
23ISA1991/02-AJ585188	49.8278	50.4821	50.2755	50.2066	50.0689	50.0517	49.4661	50.8101	54.1809	54.1995	54.4395	54.8243	53.7697	54.2838	53.9068	54.5922	54.6265	54.3866	54.2641	54.6671	54.1809	55.3952	56.4754	55.1013	55.1357	54.5706	55.4792	69.7984	69.9009	90.9122		95.1933	94.6708	95.6113	95.4023	94.9843	93.7041	39.0938	38.6723	40.2748	40.1475	40.1475	40.2529	40.2529	40.3583	41.0959	42.9622	41.7017	31.5113
23IND1988/02-JQ771824	49.0358	50.4132	50	50.0689	50.6198	50.4654	48.536	50.7067	54.2838	53.411	53.411	53.7216	52.8787	53.5984	53.2899	53.9411	53.9411	53.7012	53.7827	54.1867	53.5641	55.8076	56.6472	55.5479	55.5823	55.1593	55.754	69.4909	70.0376	96.7544	90.2631		98.9551	99.373	99.582	99.0596	93.0745	39.1992	38.5669	40.592	40.4636	40.4636	40.569	40.569	40.6744	41.0959	42.7521	41.0714	31.94
23IND1997/01-AJ585189	49.0014	50.3788	49.9656	50.0344	50.4821	50.3619	48.3982	50.6377	54.1124	53.2739	53.2396	53.5493	52.6731	53.5641	53.2214	53.8725	53.8725	53.6669	53.7483	54.1181	53.3242	55.6701	56.4754	55.4105	55.4449	54.9861	55.5823	69.3543	69.7643	96.5835	90.0239	99.5217		98.6416	98.6416	98.3281	92.5498	38.7777	37.9347	39.9577	39.8314	39.8314	39.9368	39.9368	40.0421	40.4636	42.8571	40.7563	31.8328
23IND2004/07-KP696671	49.1047	50.4132	50.0344	50.1033	50.5854	50.6032	48.6738	50.7756	54.3523	53.5139	53.5139	53.8249	52.913	53.6326	53.3927	54.0439	53.9753	53.7354	53.7827	54.2896	53.6669	55.8419	56.7846	55.6166	55.651	55.2632	55.7884	69.6959	70.0034	96.8227	90.3656	99.7267	99.3509		99.791	99.0596	93.2844	39.1992	38.5669	40.592	40.4636	40.4636	40.569	40.569	40.6744	41.0959	42.7521	41.0714	31.8328
23IND2004/08-KP696681	49.0358	50.3788	49.9656	50.0344	50.5854	50.5343	48.6049	50.7067	54.2838	53.4453	53.4453	53.756	52.8787	53.5984	53.2899	53.9411	53.9411	53.7012	53.7827	54.1867	53.5641	55.8076	56.6816	55.5479	55.5823	55.1593	55.754	69.5934	69.9693	96.7885	90.2972	99.8292	99.385	99.8975		99.0596	93.2844	39.1992	38.5669	40.592	40.4636	40.4636	40.569	40.569	40.6744	41.0959	42.6471	40.9664	31.8328
23IND2004/09-KP696691	49.1736	50.3788	49.9656	50.0344	50.7576	50.5688	48.6738	50.7411	54.4208	53.411	53.411	53.7216	52.9472	53.6326	53.3242	53.9753	53.9753	53.7354	53.8171	54.221	53.7012	55.9107	56.7846	55.5479	55.5823	55.2285	55.8571	69.4226	69.9009	96.6177	90.1606	99.6584	99.2484	99.59	99.6242		92.8646	39.1992	38.6723	40.4863	40.3583	40.3583	40.4636	40.4636	40.569	40.9905	42.7521	41.1765	31.7256
BTV-23 strain_DPP0090-L46685	49.2744	49.689	50.1382	50	49.4817	49.9481	48.6692	50.294	53.526	53.7164	53.6476	54.0138	53.4916	53.4572	52.7348	53.5948	53.4572	53.5604	53.4001	53.4804	53.5948	55.1914	56.4483	55.5517	55.6552	54.536	55.2759	69.6741	69.3654	90.3945	92.2127	89.7084	89.4683	89.777	89.7427	89.6398		38.4127	37.672	39.4904	39.3651	39.3651	39.4709	39.4709	39.5767	39.8942	42.1941	41.1392	31.0011
5RSArrrr/05-AJ585126	48.6906	49.2764	49.1385	49.2074	47.8635	49.1549	48.1213	49	48.0564	48.6235	48.2794	48.7029	49.398	47.334	47.6436	48.022	47.7812	47.4372	47.619	47.6748	49.1228	49.5688	51.069	49.8966	50.0345	49.722	49.9655	49.2594	50.2239	50.1206	49.8105	49.845	49.8105	49.9139	49.845	49.9139	50.121		75.4974	72.8992	72.8796	72.8796	72.9843	73.089	72.8796	71.9372	38.9706	38.3403	28.0214
9RSArrrr/09-AJ585130	49.3108	48.2081	48.4838	48.2771	48.4838	48.396	48.5005	48.6207	49.1572	48.7956	48.9677	48.7721	49.054	48.538	49.1572	49.6732	49.0196	48.6068	48.3092	49.3972	49.054	48.8444	50	49.3103	49.3793	49.0966	49.1034	48.9494	48.3293	49.2594	49.5694	49.1905	48.9838	49.2594	49.2249	49.2249	49.6025	70.7292		75	74.7644	74.7644	74.7644	74.7644	74.555	73.822	38.3403	38.9706	29.3048
9IND2004/02-KP696613	50.3967	48.8099	49.0514	49.0859	49.8793	49.7756	48.5507	49.8101	49.3113	48.7771	49.6039	48.9266	49.449	48.6915	49.1047	49.1047	48.3815	48.7603	49.2573	49.2069	49.0702	49.8273	50.7076	50.466	50.5696	50.9565	51.0873	50.5172	50.0345	49.5172	49.5172	49.5172	49.4483	49.5517	49.4828	49.5862	49.7924	68.6429	69.3626		99.3697	99.6849	99.3697	99.5798	98.6345	94.7479	39.8314	39.5153	29.582
9IND2004/04-KP696623	50.2757	48.7939	49.0007	49.0351	49.7243	49.7068	48.4316	49.7241	49.2948	48.6235	49.5182	48.8066	49.398	48.538	48.9508	48.9508	48.2284	48.6068	49.1028	49.0527	48.9508	49.8448	50.6897	50.4138	50.5172	50.9034	51	50.4306	49.9483	49.4316	49.4316	49.4316	49.3627	49.4661	49.3972	49.5005	49.6716	68.6751	69.2913	99.6573		99.5812	99.5812	99.5812	98.9529	94.555	39.7059	39.4958	29.6257
9IND2005/01-KP696633	50.3101	48.8284	49.0351	49.0696	49.8622	49.7068	48.5005	49.7241	49.3292	48.7612	49.6559	48.9104	49.4668	48.6412	49.054	49.054	48.3316	48.71	49.2063	49.156	49.054	49.8448	50.6552	50.4828	50.5862	50.9729	51.1034	50.465	49.9483	49.4661	49.4661	49.4661	49.3972	49.5005	49.4316	49.535	49.7062	68.6066	69.2571	99.8972	99.7261		99.3717	99.5812	98.7435	94.7644	39.7059	39.4958	29.5187
9IND2005/02-KP696642	50.3446	48.8973	49.1041	49.1385	49.8622	49.7068	48.535	49.8276	49.3292	48.6924	49.5526	48.8412	49.4324	48.6068	49.0196	49.0196	48.2972	48.6756	49.1718	49.1216	48.9852	49.8448	50.6552	50.5172	50.6207	50.9729	51.1034	50.4306	49.9828	49.4661	49.4661	49.4661	49.3972	49.5005	49.4316	49.535	49.7062	68.6409	69.2229	99.7601	99.7604	99.7604		99.5812	98.7435	94.6597	39.7059	39.3908	29.7326
9IND2005/03-KP696652	50.3101	48.9318	49.0007	49.0351	49.7588	49.7068	48.466	49.7931	49.2948	48.6235	49.4838	48.7721	49.4324	48.6068	49.0196	49.0196	48.2972	48.6756	49.1718	49.1216	48.9852	49.8448	50.6207	50.4828	50.5862	50.9382	51.069	50.3961	50.0172	49.3972	49.3972	49.3972	49.3283	49.4316	49.3627	49.4661	49.6371	68.8121	69.3256	99.7258	99.7261	99.7261	99.7604		98.7435	94.7644	39.8109	39.4958	29.7326
9TUR2000/03-AJ585175	50.2412	48.5183	48.7595	48.725	49.8622	49.6378	48.535	49.9655	49.1228	48.8988	49.7591	49.0834	49.2948	48.6412	49.054	49.0884	48.3316	48.71	49.4134	49.1905	48.8476	49.5688	50.5517	50.5172	50.6207	51.0076	51.1379	50.8095	49.9139	49.4661	49.2938	49.6383	49.5694	49.6728	49.6039	49.7072	49.4642	68.3328	69.1886	98.0466	98.1856	98.0486	98.0828	98.1171		94.2408	39.916	39.6008	29.8396
BTV-9_strain_ON-2/C/03-AB686223	49.7932	48.4838	49.0007	49.0351	49.0007	49.4653	48.7073	49.8276	48.882	49.1397	49.3462	48.9796	49.4324	48.6068	48.8476	49.0196	48.8476	48.6756	48.7233	49.156	48.8476	50.1552	51.2414	50.5862	50.6897	51.4246	51.2414	50.6028	50.2584	49.1905	49.5694	49.5005	49.3972	49.4316	49.4661	49.5694	49.4297	68.1274	68.8805	91.7066	91.4755	91.6809	91.5782	91.6125	91.2701		39.4958	39.3908	30.2674
7RSArrrr/07-AJ585128	49.2948	49.8108	50.1892	50.1892	49.8796	50.1033	47.8844	49.5179	51.51	50.8411	49.6395	50.1382	49.5196	49.5196	49.4852	49.7598	49.6225	49.5196	50.0345	49.7595	50	50.2414	50.4654	50.1896	50.2585	50.3997	50.3275	50.0861	50.4303	50.9811	51.3253	50.7401	50.9122	50.809	50.7401	50.809	50.0518	50.0517	49.3972	50.7931	50.6373	50.7406	50.6717	50.6717	50.6373	49.8794		74.6611	29.1667
19RSArrrr/19-AJ585140	49.2096	49.1065	49.4502	49.4158	48.6942	49.3292	48.4359	48.7444	51.2003	49.6741	50.3602	49.8619	50	49.5542	49.6228	50.2743	50.2743	49.6228	50.1034	50.2747	50.9602	50.7406	50.4132	49.759	49.7934	49.7917	50.0344	50.2407	50.5158	50.6534	51.1004	50.6534	50.6534	50.7565	50.6878	50.7221	50.6901	50.2065	49.4838	49.6728	49.6903	49.6559	49.6903	49.7247	49.9656	49.9656	70.2997		28.2051
12RSArrrr/12-AJ585133	43.6733	44.7599	45.7063	45.531	43.7785	44.7719	43.8289	43.4584	43.0322	43.3824	43.2773	42.9778	43.5224	43.8375	43.7325	43.9426	43.4174	43.8725	43.2233	43.7588	42.0168	43.3134	43.0326	42.4359	42.3657	41.9731	42.5763	43.8179	45.1489	44.1331	42.9072	43.4326	43.5377	43.3975	43.3625	43.3975	43.5302	42.7021	42.6321	43.0273	43.0172	42.9821	42.9821	42.9821	43.0872	43.4022	43.9076	44.2812
12KEN----/01-AJ585185	43.7084	44.795	45.7413	45.5661	43.8135	44.807	43.864	43.4935	43.0322	43.3123	43.2773	42.9074	43.4524	43.7675	43.6625	43.8725	43.3473	43.8025	43.1531	43.6886	42.0168	43.3485	43.0677	42.471	42.4008	42.0085	42.6114	43.7828	45.1138	44.0981	42.8722	43.3975	43.5026	43.3625	43.3275	43.3625	43.4951	42.7021	42.6671	42.9923	42.9821	42.9471	42.9471	42.9471	43.0522	43.3672	43.8725	44.3162	99.9311
BTV-12_strain_ON90-2-AB686216	43.428	44.6197	45.531	45.3558	43.6383	44.6316	43.6185	43.2129	42.9622	43.3473	43.2423	42.9778	43.4874	43.6275	43.5924	43.8375	43.1373	43.6625	43.1882	43.5835	42.0518	43.2783	42.9273	42.2253	42.1551	41.8317	42.2955	43.8879	45.0788	43.993	42.9422	43.3975	43.5026	43.3625	43.3275	43.3625	43.5654	42.5971	43.0172	43.0273	43.0172	42.9821	42.9821	42.9821	43.0872	43.4022	43.9776	44.1063	98.9669
BTV-12_strain_INDAPADBNMO1/11-KC662613	43.311	44.5464	45.0759	44.8994	42.9933	44.523	43.8559	43.059	42.988	43.129	43.1642	43.1794	43.0937	43.3051	43.0937	43.4461	42.9528	43.3404	42.8118	43.2099	41.6843	43.1802	42.7208	41.9788	41.9081	41.8407	42.2261	43.8293	44.5698	43.8293	42.9126	43.3004	43.4062	43.2652	43.2299	43.2652	43.6261	42.7564	42.4392	42.8723	42.8974	42.8269	42.8269	42.8269	42.9327	42.9679	44.0056	44.1705	97.4341
22RSArrrr/22-AJ585143	43.2773	43.1373	44.5028	44.3627	43.3824	44.5846	43.0823	43.623	43.127	42.4974	42.6373	41.9831	42.0427	42.0077	42.0776	42.4274	42.0427	42.0427	41.9151	42.4869	42.4974	42.9523	42.3212	42.3562	42.3212	42.6704	42.8121	44.4367	44.0868	43.5969	42.8621	43.5619	43.7019	43.492	43.457	43.5969	42.9224	43.3916	42.2378	42.6671	42.6923	42.6573	42.6224	42.5874	42.7972	43.2867	43.5817	42.9071	70.0413
1RSArrrr/01-AJ585122	50.5495	49.5536	49.9313	49.794	49.0385	49.1922	50.0859	51.0828	53.8961	52.4444	53.265	52.3548	53.5885	53.3493	53.0759	53.4518	53.5885	53.4518	53.3265	53.1325	52.9733	55.586	55.4642	54.7448	54.7448	55.0414	55.4299	55.6543	55.9617	56.7817	56.9867	56.5425	56.44	56.5084	56.5425	56.7475	56.7558	49.4332	49.3988	50.4814	50.3263	50.3951	50.3607	50.292	50.3951	50.4638	50.7037	51.3374	45.6545
1IND1985/01-KP696508	49.2102	49.6223	49.3475	49.2445	49.6223	49.5703	49.8111	50.636	51.6405	52	52.547	52.4579	52.6999	53.8278	53.5543	53.6569	53.8619	53.8961	53.8066	53.7145	52.6316	55.0034	55.1216	55.7383	55.7725	55.8702	56.6975	56.6109	56.5084	57.1233	56.7475	56.9525	56.9525	56.9867	56.9867	57.0892	57.0988	49.2958	48.9179	51.1348	50.979	51.0134	50.979	51.0477	51.1165	51.4943	50.2575	50.9259	44.5026
1IND1988/01-AJ585113	49.2788	49.6223	49.4162	49.3132	49.5536	49.5703	49.7767	50.7047	51.6746	52	52.547	52.4579	52.7341	53.8278	53.5543	53.6227	53.8961	53.8961	53.8409	53.7145	52.4949	54.9006	55.0531	55.704	55.7383	55.8356	56.5605	56.5767	56.645	57.1233	56.7475	56.9525	56.9525	56.9867	56.9867	57.0892	57.1331	49.2271	48.8835	51.1692	51.0134	51.0477	51.0134	51.0821	51.1508	51.4943	50.3261	50.9945	44.5375
1IND1992/01-AJ585111	49.2788	49.6566	49.4162	49.3132	49.5879	49.6391	49.8798	50.6703	51.7772	52	52.547	52.4579	52.6999	53.8961	53.6227	53.691	53.9645	53.9645	53.9095	53.783	52.5974	54.9349	55.1216	55.6355	55.6697	55.8702	56.5947	56.6109	56.6792	57.1233	56.7475	56.9525	56.9525	56.9867	56.9867	57.0892	57.0988	49.2958	48.9179	51.1348	50.979	51.0134	50.979	51.0477	51.1165	51.46	50.3261	50.9602	44.4677
1IND1992/02-AJ585112	49.3132	49.4162	49.4162	49.3132	49.6566	49.7422	49.7767	50.5672	51.7088	52.1026	52.5812	52.561	52.5974	53.7252	53.4518	53.5202	53.7936	53.7936	53.7723	53.6118	52.529	54.9006	55.0531	55.7383	55.7725	55.8011	56.5262	56.7134	56.4742	57.2258	56.9183	57.055	57.055	57.0892	57.0892	57.1917	57.2016	49.124	48.8835	51.2036	51.0477	51.0821	51.0477	51.1165	51.1852	51.46	50.3948	51.0288	44.5724
1IND1999/01-AJ585114	49.1758	49.4505	49.3132	49.2102	49.5192	49.5015	49.8111	50.5672	51.7088	51.9316	52.4103	52.3891	52.4607	53.6569	53.3835	53.4518	53.7252	53.7252	53.6694	53.5433	52.6658	55.0377	55.2929	55.7383	55.7725	55.8702	56.6632	56.5425	56.44	57.0208	56.645	56.85	56.85	56.8842	56.8842	56.9867	57.0302	49.2614	48.8492	51.2036	51.0477	51.0821	51.0477	51.1165	51.1852	51.5287	50.3261	51.0288	44.5026
1IND2001/01-AJ585115	49.0728	49.3819	49.2445	49.1415	49.6909	49.5359	49.7424	50.4641	51.6746	51.8974	52.4444	52.3548	52.5632	53.7252	53.4518	53.5202	53.7936	53.7936	53.7723	53.6118	52.5974	54.9349	55.1559	55.6697	55.704	55.732	56.5262	56.5425	56.3717	57.0892	56.7817	56.9183	56.9183	56.9525	56.9525	57.055	57.0645	49.2614	48.9523	51.1692	51.0134	51.0477	51.0134	51.0821	51.1508	51.4256	50.4291	51.0974	44.5724
1IND2003/04-KP696552	49.2102	49.6223	49.3475	49.2445	49.5879	49.5703	49.8111	50.6703	51.7088	52	52.547	52.4579	52.6658	53.8619	53.5885	53.6569	53.9303	53.9303	53.8752	53.7487	52.6316	55.0034	55.1559	55.7383	55.7725	55.8702	56.6975	56.5767	56.6109	57.1233	56.7475	56.9525	56.9525	56.9867	56.9867	57.0892	57.0988	49.2958	48.9523	51.1692	51.0134	51.0477	51.0134	51.0821	51.1508	51.4943	50.3261	50.9945	44.5375
1IND2003/05-KP696562	49.1415	49.5536	49.2788	49.1758	49.5536	49.5359	49.7767	50.636	51.7088	51.9316	52.4786	52.3891	52.5974	53.7936	53.5202	53.5885	53.8619	53.8619	53.8066	53.6802	52.6316	54.9692	55.1216	55.6697	55.704	55.8011	56.629	56.4742	56.5084	57.055	56.6792	56.8842	56.8842	56.9183	56.9183	57.0208	57.0302	49.2958	48.9523	51.1692	51.0134	51.0477	51.0134	51.0821	51.1508	51.4943	50.2575	50.9945	44.5026
1IND2003/10-KP696572	49.1415	49.5536	49.2788	49.1758	49.5536	49.5359	49.7767	50.636	51.743	51.8974	52.4444	52.3548	52.6316	53.8278	53.5543	53.6227	53.8278	53.8961	53.8409	53.7145	52.5974	54.9692	55.0874	55.6355	55.6697	55.7666	56.5947	56.4742	56.5084	57.0208	56.7134	56.85	56.85	56.8842	56.8842	56.9867	56.9959	49.2614	48.9866	51.1692	51.0134	51.0477	51.0134	51.0821	51.1508	51.4943	50.2918	50.9945	44.5026
1AUS1981/01-AJ585178	49.1071	49.794	50.0687	49.9657	49.4849	49.8109	50.2233	49.9141	52.1531	52.4444	53.2308	52.7329	52.2898	53.8961	53.7252	53.8961	54.1695	53.9986	53.8066	53.783	53.1784	54.5579	54.8818	54.779	54.7448	55.6975	56.2521	56.7817	55.7567	56.7134	56.6792	56.5084	56.5084	56.5084	56.5425	56.7134	56.7901	49.0897	48.7461	50.0688	49.9141	49.9485	49.9141	49.9141	50.1889	50.7042	50.6694	51.3032	45.2705
2RSArrrr/02-AJ585123	50.5317	49.3654	49.3654	49.1938	49.2281	50.3434	49.8284	49.897	55.2596	53.3652	53.2286	53.9334	53.3811	52.903	52.9713	53.0396	52.9372	53.0055	52.8444	53.233	54.3374	55.3082	57.4118	55.5289	55.5632	54.6929	54.7758	56.1667	55.4493	56.5084	55.8934	56.3375	56.3034	56.4059	56.3717	56.4742	55.5898	50.3948	50.0515	50.8247	50.8067	50.8411	50.8067	50.7724	50.9784	51.1843	50.8405	51.8163	44.0838
2IND1982/01-AJ585152	50.8062	49.9828	49.1595	49.1252	49.9828	50.6868	51.7502	50.4121	54.8839	54.2535	54.2535	54.0021	53.0055	52.5615	52.5956	53.1079	52.8005	52.6981	52.3304	53.3698	53.4495	55.137	55.7343	54.9469	54.9469	54.1753	54.9127	56.2692	57.0208	56.3717	57.0208	56.2692	55.9959	56.3375	56.3034	56.3375	56.31	50.2231	50.3261	50.0344	50.0858	50.0515	50.0172	50.0858	50.2575	50.5664	49.1595	51.2337	44.1885
2IND1994/01-KP268775	50.7207	49.6911	49.1078	49.0734	49.6225	50.4294	51.562	50.0172	54.971	54.4429	54.4429	54.1924	53.0577	52.8528	52.6478	53.0919	52.7844	52.9894	52.3483	53.3539	53.4335	55.4299	55.9247	54.7945	54.7945	54.125	54.8973	56.1176	57.0745	56.2884	56.9036	56.2884	56.015	56.3568	56.3226	56.3568	56.295	50.103	50.2747	50.2578	50.3091	50.2747	50.2404	50.2404	50.2747	50.7898	49.3137	51.0113	44.3087
2IND1993/01-KP696583	50.8259	49.8279	49.2774	49.2429	49.6559	50.5684	51.6007	50.1033	54.8663	54.4395	54.4395	54.1882	52.913	52.7759	52.6388	53.0843	52.7073	52.913	52.2696	53.3471	53.3927	55.5326	55.8571	54.6891	54.6891	54.0512	54.8609	56.0165	57.0449	56.2564	56.9078	56.2907	56.0165	56.3593	56.325	56.3593	56.3317	50.0689	50.1722	50.2241	50.3099	50.241	50.2066	50.2066	50.2755	50.7576	49.2085	50.9797	44.4522
BTV-2_strain_v7291-JQ086242	51.5152	50.0689	49.5523	49.5179	50.1722	49.8104	51.7051	49.7759	54.3366	53.9253	54.0967	53.7642	53.5139	52.8968	52.6911	53.1025	53.6167	53.0339	53.0521	53.2967	53.7196	54.3986	56.235	54.2769	54.3112	54.6584	55.3075	56.7215	56.8244	56.31	56.5158	55.9671	55.727	55.9328	55.9328	56.0357	56.179	49.5694	50.2239	50.4828	50.5339	50.4995	50.465	50.5339	50.465	50.5339	49.5868	51.2212	43.8025
2RSAvvvv/02-AJ585157	50.566	49.2967	49.2967	49.1252	49.0909	50.1717	49.8284	49.897	55.2937	53.4677	53.3311	53.9677	53.347	52.9372	53.0738	53.1421	52.8689	53.0396	52.8787	53.3356	54.3716	55.411	57.4461	55.4947	55.5289	54.7274	54.81	56.1667	55.6201	56.5084	55.8934	56.3375	56.3034	56.4059	56.3717	56.4742	55.6927	50.5664	50.2231	50.9966	50.9784	51.0127	50.9784	50.944	51.1843	51.3217	50.9434	51.8163	44.014
2IND2003/01-KP696593	50.4974	49.3654	49.3654	49.1938	49.1252	50.206	49.8284	49.7596	55.1571	53.3994	53.2286	53.9677	53.3128	52.8347	52.903	52.9713	52.8689	52.9372	52.7759	53.1646	54.235	55.274	57.3776	55.4262	55.4605	54.6239	54.6388	56.2009	55.4834	56.44	55.7567	56.2692	56.2351	56.3375	56.3034	56.4059	55.6927	50.4634	50.1202	50.8591	50.8411	50.8754	50.8411	50.8067	51.0127	51.2187	50.7719	51.6792	44.1187
2IND2003/02-JQ681258	50.5317	49.3997	49.3997	49.2281	49.1595	50.206	49.8627	49.794	55.1913	53.3994	53.2627	53.9677	53.3128	52.8689	52.9372	53.0055	52.8689	52.9713	52.8101	53.1988	54.235	55.274	57.3776	55.4262	55.4605	54.6239	54.6388	56.2009	55.5176	56.44	55.7567	56.2692	56.2351	56.3375	56.3034	56.4059	55.6927	50.4634	50.1545	50.8591	50.8411	50.8754	50.8411	50.8067	51.047	51.2187	50.7719	51.7135	44.1536
2IND2003/03-KP696603	50.4631	49.2281	49.2281	49.0566	49.1252	50.1717	49.8284	49.794	55.1913	53.2969	53.1944	53.899	53.2787	52.8347	52.903	52.9713	52.8347	52.9372	52.8101	53.1646	54.2008	55.2055	57.3091	55.3578	55.392	54.6239	54.6388	56.1326	55.3468	56.3034	55.7567	56.1326	56.0984	56.2009	56.1667	56.2692	55.5556	50.3261	50.0515	50.756	50.7381	50.7724	50.7381	50.7037	50.944	51.1157	50.7033	51.7135	44.0838
BTV-2_USA-OnaA-AY855265	50.6003	49.3654	49.3654	49.1938	49.1595	50.2404	49.9314	49.8626	55.2596	53.4677	53.3311	54.0364	53.3811	52.9372	53.0055	53.0738	52.9372	53.0396	52.8787	53.2672	54.3033	55.3425	57.4461	55.4605	55.4947	54.6929	54.7073	56.3034	55.6201	56.5084	55.8592	56.3375	56.3034	56.4059	56.3717	56.4742	55.727	50.5664	50.2575	50.8935	50.8754	50.9097	50.8754	50.8411	51.0814	51.253	50.8405	51.782	44.1187
BTV-2_USA-OnaB-AY855266	50.566	49.3654	49.3654	49.1938	49.1938	50.206	49.9314	49.8283	55.2254	53.4677	53.3311	54.0364	53.3811	52.9372	53.0055	53.0738	52.9372	53.0396	52.8787	53.2672	54.3033	55.3425	57.4461	55.4605	55.4947	54.6929	54.7073	56.2351	55.5859	56.4742	55.8251	56.3034	56.2692	56.3717	56.3375	56.44	55.6584	50.4978	50.1888	50.8935	50.8754	50.9097	50.8754	50.8411	51.0814	51.253	50.8405	51.782	44.0838
15RSArrrr/15-AJ585136	44.1249	44.1249	44.1249	44.1599	42.8972	43.6447	43.4386	44.3313	42.437	43.0322	43.5924	42.6962	42.2269	42.1919	42.402	42.612	42.612	42.2269	42.0997	42.3913	41.9818	43.2233	43.3989	42.5211	42.5913	42.7308	42.9424	44.0434	43.8683	43.9383	43.7982	43.623	43.5879	43.5529	43.5179	43.7631	43.3697	44.3277	42.8571	43.2177	43.2073	43.1373	43.1373	43.2073	43.4524	42.8922	43.0273	43.4372	53.9019
25SWI2008/01-EU839840	61.3937	61.1014	61.7985	61.938	61.0105	60.4465	60.7317	61.1305	47.6207	47.0259	47.2358	47.3058	47.1309	46.9909	46.8859	47.2358	47.4458	47.0259	47.2708	47.2008	48.0406	47.7544	47.8779	47.1764	47.2466	47.2632	47.2466	49.1935	48.8429	48.352	48.317	47.9313	47.9313	47.8962	47.9313	47.9663	47.6241	46.7018	46.4561	48.0506	47.9649	48.0702	47.9649	47.9649	47.4386	47.5439	46.8838	46.3773	42.2405
BTV-27_Corsica-strain_37-KM200718	61.2195	60.962	62.3562	62.3911	60.662	60.8999	61.5331	60.5722	48.3205	48.2155	47.6907	48.1106	47.0959	46.3611	46.676	46.501	46.9559	46.3961	46.8859	46.641	48.3905	47.6842	48.5444	47.7376	47.8078	47.9649	48.0533	48.352	48.4222	48.1417	48.4923	47.8962	47.7209	47.9663	47.8962	47.8962	48.0817	46.2807	46.9123	46.1538	46.0702	46.1053	46.0351	46.1404	46.4211	46.4912	47.549	47.6724	42.5259
26KUW2010/02-HM590642	61.3279	60.7461	61.5332	61.6359	60.0958	61.9733	60.1849	60.7057	46.7354	47.1296	46.8202	46.6621	46.7354	46.323	46.2887	46.4605	46.6667	46.3918	45.9627	46.6093	47.2852	48.0537	47.5551	46.7975	46.7975	47.0486	47.2107	48.1749	48.4848	48.7259	48.6915	48.1749	48.0372	48.2438	48.2438	48.1405	47.9959	46.0876	45.4326	46.4458	46.2599	46.3978	46.2944	46.3289	46.191	46.0531	47.2652	47.8694	43.7938
[truncated: 30 more columns]
