# Supplementary material for: Full-Genome Sequencing as a Basis for Molecular Epidemiology Studies of Bluetongue Virus in India
Source: PLoS One. 2015 Jun 29;10(6):e0131257. doi: 10.1371/journal.pone.0131257 (PMC4488075; doi:10.1371/journal.pone.0131257)
Supplement: S3 Table — Values for Seg-6 (lower left triangle)/VP5 gene (upper right triangle) for Indian isolates of BTV serotype 1, 2, 3, 9, 10, 12, 16, 21 and 23 are highlighted in different colours. (XLSX) [file pone.0131257.s009.xlsx]

## Sheet: Table S3-VP5
Table S3: Percentage identities for BTV Seg-6/VP5 gene. Values for Seg-6 (lower left triangle)/VP5 gene (upper right triangle) for Indian isolates of BTV serotype 1, 2, 3, 9, 10, 12, 16, 21 and 23 are highlighted in different colours.	BTV-4_strain_YTS-4-JX560418	4RSAvvv3/04-AJ586676	4GRE2000/01-AJ586681	10RSArrrr/10-AJ586709	10IND2004/01-JQ740776	11RSArrrr/11-AJ586710	BTV-11_strain_vaccine-JQ972846	RSArrrr/17-AJ586720	BTV-17USA-300-DQ080914	20RSArrrr/20-AJ586723	BTV-20_strain_CSIRO19-JQ086256	24RSArrrr/24-AJ586730	BTV-24-_isolate_BT24/84-JX272374	3RSArrrr/03-AJ586697	BTV-3-strain_DPP973-JQ086286	3IND2003/08-JQ771818	5RSArrrr/05-AJ586700	5NIG1982/03-AJ586702	6RSArrrr/06-AJ586703	9TUR2000/03-AJ586684	9IND2004/02-KP696617	9IND2004/04-KP696627	9IND2005/01-KP696637	9IND2005/02-KP696646	9IND2005/03-KP696656	13RSArrrr/13-AJ586713	BTV-13_USA-X54308	14RSArrrr/14-AJ586714	16RSArrrr/1-AJ586719	16TUR2000/01_AJ586691	16NIG1982/10-AJ586694	BTV-16-strain_DPP965-JQ086236	BTV-16_India-JQ924825	BTV-21_India-JN572916	21RSArrrr/21-AJ586724	BTV-21-strain_TO2-1-AB686232	BTV-21_strain_DPP86-JQ086266	1RSArrrr/01-AJ586695	1GRE2001/01-AJ586664	1AUS1981/01-AJ631214	1IND1985/01-KP696512	1IND1988/01-AJ586661	1IND1992/01-AJ586659	1IND1992/02-AJ586660	1IND1999/01-AJ586662	1IND2001/01-AJ586663	1IND2003/04-AJ783902	1IND2003/05-AJ783903	1IND2003/10-KP696577
BTV-4_strain_YTS-4-JX560418		93.346	93.346	92.5856	92.1606	93.5361	93.346	93.7262	93.7262	91.8251	91.8251	93.346	93.346	82.8897	81.9392	81.7143	82.5095	82.5095	82.6996	81.9392	81.9392	82.1293	82.1293	82.0312	81.9048	80.7985	80.4183	82.3194	82.3194	82.6996	82.8897	82.1293	82.3194	76.4259	82.3194	82.1293	82.3194	77.3764	76.9962	77.3764	76.8061	77.1863	77.1863	77.1863	77.1863	76.9962	77.1863	77.1863	77.1863
4RSAvvv3/04-AJ586676	80.0977		99.2395	95.6274	95.7935	99.4297	99.2395	99.0494	99.0494	92.2053	92.2053	99.2395	99.2395	82.5095	81.749	81.7143	82.6996	82.6996	82.3194	82.5095	82.5095	82.6996	82.6996	82.6172	82.6667	82.1293	81.749	82.5095	82.8897	83.27	82.5095	82.8897	82.8897	77.1863	82.8897	82.5095	82.8897	78.327	77.1863	77.1863	76.9962	77.3764	77.3764	77.3764	77.3764	77.1863	77.3764	77.3764	77.3764
4GRE2000/01-AJ586681	80.0977	92.6129		95.8175	95.9847	99.4297	99.2395	99.0494	99.0494	92.2053	92.2053	99.6198	99.6198	82.5095	82.1293	82.0952	82.6996	82.6996	82.3194	82.8897	82.8897	83.0798	83.0798	83.0078	83.0476	82.1293	81.749	82.3194	82.8897	83.27	82.5095	82.8897	82.8897	77.1863	82.8897	82.5095	82.8897	78.327	77.1863	77.1863	76.9962	77.3764	77.3764	77.3764	77.3764	77.1863	77.3764	77.3764	77.3764
10RSArrrr/10-AJ586709	78.7546	79.9756	79.9145		99.044	95.8175	95.6274	95.8175	95.8175	91.8251	91.8251	95.6274	95.6274	82.6996	82.5095	82.0952	82.6996	82.6996	82.5095	82.5095	82.5095	82.6996	82.6996	82.8125	82.6667	82.6996	81.9392	82.3194	83.0798	83.4601	82.6996	83.0798	83.0798	77.3764	83.0798	82.6996	83.0798	78.5171	77.3764	77.1863	77.1863	77.5665	77.5665	77.5665	77.5665	77.3764	77.5665	77.5665	77.5665
10IND2004/01-JQ740776	79.3272	80.3058	80.7339	90.3976		95.9847	95.7935	95.9847	95.9847	91.9694	91.9694	95.7935	95.7935	82.218	82.218	81.8008	82.218	82.218	82.0268	82.0268	82.0268	82.218	82.218	82.3183	82.1839	82.218	81.8356	81.8356	82.7916	83.174	82.218	82.9828	82.7916	77.2467	82.7916	82.4092	82.7916	78.2027	77.0554	76.8642	76.8642	77.2467	77.2467	77.2467	77.2467	77.0554	77.2467	77.2467	77.2467
11RSArrrr/11-AJ586710	80.6471	97.558	92.3077	80.0366	80.1223		99.8099	99.2395	99.2395	92.3954	92.3954	99.4297	99.4297	82.5095	82.1293	82.0952	82.6996	82.6996	82.3194	82.6996	82.6996	82.8897	82.8897	82.8125	82.8571	82.1293	81.749	82.3194	82.8897	83.27	82.5095	82.8897	83.27	77.1863	82.8897	82.5095	82.8897	78.1369	76.9962	76.9962	76.8061	77.1863	77.1863	77.1863	77.1863	76.9962	77.1863	77.1863	77.1863
BTV-11_strain_vaccine-JQ972846	80.6471	97.558	92.1856	79.9145	80.1223	99.8779		99.0494	99.0494	92.2053	92.2053	99.2395	99.2395	82.3194	82.1293	82.0952	82.5095	82.5095	82.1293	82.5095	82.5095	82.6996	82.6996	82.6172	82.6667	82.1293	81.749	82.1293	82.6996	83.0798	82.3194	82.6996	83.0798	76.9962	82.6996	82.3194	82.6996	77.9468	76.8061	76.8061	76.616	76.9962	76.9962	76.9962	76.9962	76.8061	76.9962	76.9962	76.9962
RSArrrr/17-AJ586720	79.9145	92.1856	91.0256	78.9377	79.9388	91.9414	91.8193		100	92.5856	92.5856	99.0494	99.0494	83.0798	82.3194	82.2857	83.27	83.27	82.8897	83.0798	83.0798	83.27	83.27	83.2031	83.2381	82.6996	82.3194	82.8897	83.27	83.6502	83.0798	83.27	83.27	77.5665	83.27	83.0798	83.27	78.7072	77.5665	77.5665	77.3764	77.7567	77.7567	77.7567	77.7567	77.5665	77.7567	77.7567	77.7567
BTV-17USA-300-DQ080914	79.8535	92.1245	90.9646	78.8767	79.8777	91.8803	91.7582	99.9389		92.5856	92.5856	99.0494	99.0494	83.0798	82.3194	82.2857	83.27	83.27	82.8897	83.0798	83.0798	83.27	83.27	83.2031	83.2381	82.6996	82.3194	82.8897	83.27	83.6502	83.0798	83.27	83.27	77.5665	83.27	83.0798	83.27	78.7072	77.5665	77.5665	77.3764	77.7567	77.7567	77.7567	77.7567	77.5665	77.7567	77.7567	77.7567
20RSArrrr/20-AJ586723	77.3504	78.7546	78.6935	77.5336	78.2875	78.7546	78.6325	78.083	78.022		100	92.2053	92.2053	82.1293	81.749	81.5238	82.1293	82.1293	81.9392	81.3688	81.3688	81.5589	81.5589	81.4453	81.3333	81.3688	81.1787	81.749	81.749	82.3194	82.1293	81.3688	81.749	76.0456	81.749	81.5589	81.749	77.9468	76.616	76.4259	76.4259	76.8061	76.8061	76.8061	76.8061	76.616	76.8061	76.8061	76.8061
BTV-20_strain_CSIRO19-JQ086256	77.3089	78.7156	78.6544	77.4924	78.2475	78.7156	78.5933	78.0428	77.9817	100		92.2053	92.2053	82.1293	81.749	81.5238	82.1293	82.1293	81.9392	81.3688	81.3688	81.5589	81.5589	81.4453	81.3333	81.3688	81.1787	81.749	81.749	82.3194	82.1293	81.3688	81.749	76.0456	81.749	81.5589	81.749	77.9468	76.616	76.4259	76.4259	76.8061	76.8061	76.8061	76.8061	76.616	76.8061	76.8061	76.8061
24RSArrrr/24-AJ586730	80.5861	91.9414	95.4823	79.7314	80.4281	92.0024	91.8803	90.9035	90.8425	78.6325	78.5933		100	82.3194	81.9392	81.9048	82.5095	82.5095	82.1293	82.6996	82.6996	82.8897	82.8897	82.8125	82.8571	81.9392	81.5589	82.1293	82.6996	83.0798	82.3194	82.6996	82.6996	76.9962	82.6996	82.3194	82.6996	78.327	77.1863	77.1863	76.9962	77.3764	77.3764	77.3764	77.3764	77.1863	77.3764	77.3764	77.3764
BTV-24-_isolate_BT24/84-JX272374	80.5861	91.9414	95.4823	79.7314	80.4281	92.0024	91.8803	90.9035	90.8425	78.6325	78.5933	100		82.3194	81.9392	81.9048	82.5095	82.5095	82.1293	82.6996	82.6996	82.8897	82.8897	82.8125	82.8571	81.9392	81.5589	82.1293	82.6996	83.0798	82.3194	82.6996	82.6996	76.9962	82.6996	82.3194	82.6996	78.327	77.1863	77.1863	76.9962	77.3764	77.3764	77.3764	77.3764	77.1863	77.3764	77.3764	77.3764
3RSArrrr/03-AJ586697	71.35	70.1894	70.1283	72.0831	71.481	70.1894	70.1283	69.8839	69.8228	70.1283	70.0734	70.0061	70.0061		92.9658	92.1905	96.1977	96.3878	99.6198	94.6768	94.2966	94.4867	94.4867	94.5312	94.2857	93.346	92.3954	95.8175	95.057	94.8669	99.8099	94.1065	95.057	88.5932	94.8669	95.057	94.8669	77.9468	77.7567	78.1369	77.3764	77.9468	77.9468	77.9468	77.9468	77.7567	77.9468	77.9468	77.9468
BTV-3-strain_DPP973-JQ086286	70.2854	70.9057	70.7816	70.7816	70.9758	71.0918	71.1538	71.2159	71.2159	69.9752	69.9752	71.2159	71.2159	77.6055		97.9048	92.7757	92.9658	92.9658	93.9163	93.5361	93.7262	93.7262	93.75	93.5238	92.0152	91.0646	92.0152	93.7262	93.5361	93.1559	92.9658	94.1065	87.4525	93.9163	94.1065	93.9163	78.7072	77.9468	77.9468	77.5665	78.1369	78.1369	78.1369	78.1369	77.9468	78.1369	78.1369	78.1369
3IND2003/08-JQ771818	70.3976	71.0703	71.1315	70.7034	70.7108	71.1315	71.1927	71.4985	71.4373	69.6636	69.6078	71.315	71.315	77.4312	94.2236		92	92.1905	92.1905	93.7143	93.7143	93.7143	93.7143	93.75	93.7023	91.8095	90.8571	91.4286	93.3333	93.1429	92.381	92.5714	93.7143	86.8571	93.5238	93.7143	93.5238	78.4762	77.5238	77.5238	77.1429	77.7143	77.7143	77.7143	77.7143	77.5238	77.7143	77.7143	77.7143
5RSArrrr/05-AJ586700	70.1283	71.8387	71.7166	70.4948	70.6242	71.5944	71.6555	71.2889	71.2279	69.3341	69.2778	72.1442	72.1442	79.7801	78.66	79.2049		99.8099	96.1977	96.0076	95.8175	96.0076	96.0076	96.0938	95.8095	93.346	92.3954	94.2966	95.057	94.8669	96.3878	94.1065	95.057	88.403	94.8669	94.8669	94.8669	79.2776	78.327	78.7072	77.9468	78.5171	78.5171	78.5171	78.5171	78.327	78.5171	78.5171	78.5171
5NIG1982/03-AJ586702	70.3115	71.4722	71.7776	70.4948	70.6242	71.5944	71.5333	70.9835	70.9224	70.4337	70.3794	71.6555	71.6555	79.9023	77.1092	77.0642	91.4478		96.3878	96.1977	96.0076	96.1977	96.1977	96.2891	96	93.5361	92.5856	94.4867	95.2471	95.057	96.5779	94.2966	95.2471	88.5932	95.057	95.057	95.057	79.2776	78.327	78.7072	77.9468	78.5171	78.5171	78.5171	78.5171	78.327	78.5171	78.5171	78.5171
6RSArrrr/06-AJ586703	71.7166	70.0672	70.1894	72.3885	71.481	70.0061	69.945	69.8839	69.8228	70.3726	70.3182	70.4337	70.4337	96.5791	78.2878	78.1651	78.7416	79.1692		94.6768	94.2966	94.4867	94.4867	94.5312	94.2857	93.346	92.3954	95.8175	95.057	94.8669	99.8099	94.1065	95.057	88.5932	94.8669	95.057	94.8669	78.1369	77.5665	77.9468	77.1863	77.7567	77.7567	77.7567	77.7567	77.5665	77.7567	77.7567	77.7567
9TUR2000/03-AJ586684	70.8002	71.35	71.4722	71.5944	70.5018	71.0446	70.9835	70.9835	70.9224	68.6011	68.5435	71.2889	71.2889	79.1081	79.2184	79.2049	80.3299	79.6579	79.1692		99.2395	99.4297	99.4297	99.8047	99.2381	92.5856	91.635	93.7262	93.9163	93.7262	94.8669	93.346	94.1065	87.2624	93.7262	93.9163	93.7262	79.0875	77.7567	77.9468	77.3764	77.9468	77.9468	77.9468	77.9468	77.7567	77.9468	77.9468	77.9468
9IND2004/02-KP696617	71.2889	71.6555	71.5333	71.7166	70.7466	71.35	71.2889	71.5944	71.5333	68.3568	68.2987	71.35	71.35	78.8638	78.4119	78.7768	79.9023	79.9633	78.8027	97.6787		99.8099	99.8099	100	100	92.3954	91.4449	93.5361	93.7262	93.5361	94.4867	93.1559	93.9163	87.0722	93.5361	93.7262	93.5361	79.0875	77.7567	77.9468	77.3764	77.9468	77.9468	77.9468	77.9468	77.7567	77.9468	77.9468	77.9468
9IND2004/04-KP696627	71.35	71.7166	71.5944	71.7776	70.8078	71.4111	71.35	71.6555	71.5944	68.4178	68.3599	71.4111	71.4111	78.9249	78.4739	78.8379	79.9633	80.0244	78.8638	97.7398	99.9389		100	100	99.8095	92.5856	91.635	93.7262	93.9163	93.7262	94.6768	93.346	94.1065	87.2624	93.7262	93.9163	93.7262	79.2776	77.9468	78.1369	77.5665	78.1369	78.1369	78.1369	78.1369	77.9468	78.1369	78.1369	78.1369
9IND2005/01-KP696637	71.4111	71.6555	71.5333	71.7166	70.869	71.35	71.2889	71.5944	71.5333	68.4789	68.4211	71.35	71.35	78.9859	78.536	78.8379	79.9023	79.9633	78.9249	97.8009	99.8778	99.9389		100	99.8095	92.5856	91.635	93.7262	93.9163	93.7262	94.6768	93.346	94.1065	87.2624	93.7262	93.9163	93.7262	79.2776	77.9468	78.1369	77.5665	78.1369	78.1369	78.1369	78.1369	77.9468	78.1369	78.1369	78.1369
9IND2005/02-KP696646	71.4991	71.8692	71.7458	71.8075	70.8282	71.5608	71.4991	71.8075	71.7458	68.5996	68.5414	71.5608	71.5608	79.3337	78.8221	79.0123	80.2591	80.1357	79.2104	98.4577	100	100	100		100	92.7734	91.7969	93.75	94.1406	93.9453	94.7266	93.5547	94.3359	87.3047	93.75	94.1406	93.75	79.1016	77.7344	77.9297	77.3438	77.9297	77.9297	77.9297	77.9297	77.7344	77.9297	77.9297	77.9297
9IND2005/03-KP696656	71.2714	71.6381	71.5159	71.6993	70.7287	71.3325	71.2714	71.577	71.5159	68.3374	68.2792	71.3325	71.3325	78.8509	78.3985	78.7638	79.89	79.9511	78.7897	97.6773	100	99.9389	99.8778	100		92.381	91.4286	93.5238	93.7143	93.5238	94.4762	93.1429	93.9048	87.0476	93.5238	93.7143	93.5238	79.0476	77.7143	77.9048	77.3333	77.9048	77.9048	77.9048	77.9048	77.7143	77.9048	77.9048	77.9048
13RSArrrr/13-AJ586713	70.6781	71.5333	72.1442	72.0831	72.7662	71.7776	71.7166	70.9224	70.8613	71.1057	71.0526	71.2279	71.2279	79.2303	77.6055	78.1651	78.4362	78.5583	79.6579	77.4588	77.1533	77.2144	77.2755	77.5447	77.1394		98.289	92.3954	92.5856	92.3954	93.5361	91.635	92.5856	85.7414	92.7757	92.5856	92.7757	78.1369	77.3764	76.9962	76.9962	77.5665	77.5665	77.5665	77.5665	77.3764	77.5665	77.5665	77.5665
BTV-13_USA-X54308	71.2714	72.066	72.6161	72.0049	72.5658	71.577	71.5159	71.2714	71.2103	72.0049	71.9535	71.6381	71.6381	78.9731	77.3433	77.907	78.9731	78.912	79.0954	76.956	76.6504	76.7115	76.7726	77.037	76.6361	93.5819		91.0646	91.2548	91.0646	92.5856	90.4943	91.2548	84.4106	91.4449	91.2548	91.4449	78.1369	76.8061	76.8061	76.4259	76.9962	76.9962	76.9962	76.9962	76.8061	76.9962	76.9962	76.9962
14RSArrrr/14-AJ586714	71.35	71.4111	71.8387	72.2663	71.9094	71.35	71.2889	71.2889	71.2279	69.7618	69.7062	71.35	71.35	81.8571	76.9231	77.6758	79.4136	78.6194	81.8571	78.1918	77.5199	77.5199	77.5809	77.9766	77.5061	78.6805	78.8509		93.9163	93.7262	96.0076	92.9658	93.9163	87.2624	93.7262	93.9163	93.7262	77.3764	77.3764	77.5665	76.9962	77.5665	77.5665	77.5665	77.5665	77.3764	77.5665	77.5665	77.5665
16RSArrrr/1-AJ586719	71.2889	71.7166	71.8998	72.5718	72.2154	71.5333	71.5944	71.2279	71.1668	70.4948	70.4406	71.4722	71.4722	79.5357	80.1489	81.1009	78.7416	79.3525	79.7801	79.2914	79.1692	79.2303	79.1692	79.5188	79.1565	77.7031	77.0782	78.4362		99.2395	95.2471	98.4791	99.6198	92.7757	99.0494	99.6198	99.0494	78.327	78.327	78.327	77.9468	78.5171	78.5171	78.5171	78.5171	78.327	78.5171	78.5171	78.5171
16TUR2000/01_AJ586691	71.1668	71.5944	71.8387	72.5718	72.4602	71.5333	71.5944	71.2279	71.1668	70.8002	70.7466	71.4111	71.4111	79.2914	80.0868	80.9786	79.2914	79.1692	79.5357	79.1692	79.047	79.1081	79.047	79.3954	79.0342	77.2144	76.956	78.1918	98.3506		95.057	98.0989	99.2395	92.3954	98.6692	98.8593	98.6692	77.9468	77.9468	78.1369	77.5665	78.1369	78.1369	78.1369	78.1369	77.9468	78.1369	78.1369	78.1369
16NIG1982/10-AJ586694	71.5333	71.1668	70.6781	73.1827	72.1542	70.7392	70.6781	70.6781	70.617	70.5559	70.5018	70.5559	70.5559	95.6017	78.2258	78.1651	79.4746	79.5357	96.0904	79.6579	79.3525	79.4136	79.4746	79.8273	79.3399	79.1081	78.912	81.9181	80.2077	79.8412		94.2966	95.2471	88.5932	95.057	95.2471	95.057	77.9468	77.7567	78.1369	77.3764	77.9468	77.9468	77.9468	77.9468	77.7567	77.9468	77.9468	77.9468
BTV-16-strain_DPP965-JQ086236	70.9835	72.2663	71.4722	71.6555	72.5214	71.9609	72.022	71.8998	71.8387	71.1668	71.1138	71.4111	71.4111	77.3366	79.9628	80.7339	79.1692	78.6194	78.0696	78.6194	78.5583	78.6194	78.5583	78.9019	78.5452	77.4588	77.5672	77.5199	93.3415	92.1197	78.6805		98.4791	91.635	98.289	98.4791	98.289	77.5665	77.5665	77.5665	77.1863	77.7567	77.7567	77.7567	77.7567	77.5665	77.7567	77.7567	77.7567
BTV-16_India-JQ924825	71.0446	71.9609	71.8387	72.3885	72.4602	72.022	72.0831	71.2889	71.2279	70.3726	70.3182	71.5333	71.5333	79.4746	80.0868	81.2232	79.5357	79.2914	79.2303	79.3525	79.2914	79.3525	79.2914	79.6422	79.2787	77.8253	77.0171	77.8253	97.923	97.8619	80.1466	91.7532		92.7757	99.0494	99.2395	99.0494	77.9468	77.9468	77.9468	77.5665	78.1369	78.1369	78.1369	78.1369	77.9468	78.1369	78.1369	78.1369
BTV-21_India-JN572916	70.3749	71.1125	71.4198	72.2188	72.3522	71.1125	71.1739	70.8052	70.7437	70.252	70.2154	70.9281	70.9281	79.1026	79.7879	80.7385	78.7339	78.8568	79.3485	79.4714	79.3485	79.41	79.3485	79.702	79.3358	77.2588	76.5068	77.9963	97.9103	98.0947	79.6558	92.1328	97.9103		92.2053	92.3954	92.2053	72.6236	72.6236	72.6236	72.2433	72.8137	72.8137	72.8137	72.8137	72.6236	72.8137	72.8137	72.8137
21RSArrrr/21-AJ586724	70.7392	71.8387	71.7776	71.4111	71.6034	71.8387	71.8998	72.2053	72.1442	70.9224	70.869	71.4111	71.4111	77.7031	80.0868	80.9174	79.1081	79.4746	78.1307	78.6194	78.314	78.3751	78.314	78.6552	78.3007	77.2755	77.6284	77.3366	92.4252	91.2645	78.3751	95.7239	90.8369	91.2723		99.0494	100	78.1369	78.1369	78.1369	77.7567	78.327	78.327	78.327	78.327	78.1369	78.327	78.327	78.327
BTV-21-strain_TO2-1-AB686232	71.1668	71.7776	71.8998	71.9609	72.2766	71.4111	71.4722	71.1057	71.0446	70.9224	70.869	71.4722	71.4722	79.3525	79.7146	79.6942	79.2914	79.8412	79.6579	79.5357	78.8638	78.9249	78.9859	79.3337	78.8509	77.5809	77.934	78.8638	93.3415	92.303	79.7801	91.0812	91.6921	91.5796	90.898		99.0494	78.1369	78.1369	78.1369	77.7567	78.327	78.327	78.327	78.327	78.1369	78.327	78.327	78.327
BTV-21_strain_DPP86-JQ086266	70.7392	71.8387	71.7776	71.4111	71.6034	71.8387	71.8998	72.2053	72.1442	70.9224	70.869	71.4111	71.4111	77.7031	80.0868	80.9174	79.1081	79.4746	78.1307	78.6194	78.314	78.3751	78.314	78.6552	78.3007	77.2755	77.6284	77.3366	92.4252	91.2645	78.3751	95.7239	90.8369	91.2723	100	90.898		78.1369	78.1369	78.1369	77.7567	78.327	78.327	78.327	78.327	78.1369	78.327	78.327	78.327
1RSArrrr/01-AJ586695	68.5854	69.1366	69.0753	69.6265	69.3865	68.8304	68.7691	68.7079	68.6467	68.9528	68.8957	68.9528	68.9528	68.6275	70.0186	70.5521	69.1176	69.1176	68.9951	68.8113	68.3211	68.3824	68.3211	68.5644	68.3017	68.8725	69.6505	68.4436	69.2402	68.8725	68.8725	69.6078	68.6275	68.5767	69.3015	68.8113	69.3015		95.057	95.057	94.6768	95.2471	95.2471	95.2471	95.2471	95.057	95.2471	95.2471	95.2471
1GRE2001/01-AJ586664	68.2792	69.6265	69.3203	68.5242	68.7117	69.8102	69.7489	69.5652	69.504	68.8916	68.8344	69.4427	69.4427	68.3824	69.8324	69.816	67.8309	68.9338	68.4436	68.9951	68.9338	68.9951	68.9338	68.9975	68.9148	68.6887	69.0374	66.9118	69.9142	69.6078	68.2598	69.7917	69.2402	69.2545	69.4853	69.5466	69.4853	79.7554		98.289	99.2395	99.8099	99.8099	99.8099	99.8099	99.6198	99.8099	99.8099	99.8099
1AUS1981/01-AJ631214	67.8506	69.4427	68.8916	68.7691	68.2209	69.259	69.1978	68.8916	68.8304	68.8916	68.8344	69.0141	69.0141	68.6887	69.3358	70	67.5245	68.75	68.2598	68.5049	68.6887	68.75	68.6887	68.6881	68.6695	69.1176	69.5892	67.2794	70.2206	69.6691	68.6275	69.9755	69.9142	69.3161	69.6078	69.6691	69.6078	78.8991	90.7034		97.9087	98.4791	98.4791	98.4791	98.4791	98.289	98.4791	98.4791	98.4791
1IND1985/01-KP696512	68.2792	69.504	69.1366	68.7691	69.0798	69.8102	69.7489	69.504	69.4427	68.8304	68.773	69.259	69.259	68.2598	69.8324	70	68.1985	69.6691	68.1985	68.9951	68.9338	68.9951	68.9338	68.9975	68.9148	68.9338	69.4053	67.2794	69.9755	69.6691	68.1373	69.7304	69.424	69.1929	69.4853	69.9142	69.4853	79.4982	98.6536	91.1873		99.4297	99.4297	99.4297	99.4297	99.2395	99.4297	99.4297	99.4297
1IND1988/01-AJ586661	68.2792	69.5652	69.1978	68.7079	69.0184	69.8714	69.8102	69.5652	69.504	68.7691	68.7117	69.3203	69.3203	68.3211	69.8324	70	68.1985	69.6691	68.2598	68.9951	68.9338	68.9951	68.9338	68.9975	68.9148	68.9338	69.4053	67.2794	69.9755	69.6691	68.1985	69.7304	69.424	69.1929	69.4853	69.9142	69.4853	79.5107	98.6544	91.0703	99.8776		100	100	100	99.8099	100	100	100
1IND1992/01-AJ586659	68.3405	69.6265	69.259	68.6467	69.0798	69.9326	69.8714	69.504	69.4427	68.7079	68.6503	69.3815	69.3815	68.2598	69.8945	70.0613	68.2598	69.7304	68.1985	68.9338	68.8725	68.9338	68.8725	68.9356	68.8535	68.9951	69.4666	67.2181	70.0368	69.6078	68.1373	69.7917	69.3627	69.1312	69.5466	69.9755	69.5466	79.4495	98.5933	91.0092	99.8164	99.9388		100	100	99.8099	100	100	100
1IND1992/02-AJ586660	68.2792	69.5652	69.1978	68.7079	69.0184	69.8714	69.8102	69.5652	69.504	68.7691	68.7117	69.3203	69.3203	68.3211	69.8324	70	68.1985	69.6691	68.2598	68.9951	68.9338	68.9951	68.9338	68.9975	68.9148	68.9338	69.4053	67.2794	69.9755	69.6691	68.1985	69.7304	69.424	69.1929	69.4853	69.9142	69.4853	79.5107	98.6544	91.0703	99.8776	100	99.9388		100	99.8099	100	100	100
1IND1999/01-AJ586662	68.2792	69.5652	69.1978	68.7079	69.0184	69.8714	69.8102	69.5652	69.504	68.7691	68.7117	69.3203	69.3203	68.2598	69.7703	69.9387	68.1373	69.6078	68.1985	68.9338	68.8725	68.9338	68.8725	68.9356	68.8535	68.8725	69.344	67.2181	69.9142	69.6078	68.1373	69.6691	69.3627	69.1312	69.424	69.8529	69.424	79.5719	98.7156	91.1315	99.9388	99.9388	99.8777	99.9388		99.8099	100	100	100
1IND2001/01-AJ586663	68.1568	69.5652	69.0753	68.6467	69.0184	69.8714	69.8102	69.5652	69.504	68.7079	68.6503	69.1978	69.1978	68.2598	69.7703	69.9387	68.1373	69.6078	68.1985	68.8113	68.75	68.8113	68.75	68.8119	68.7308	68.8725	69.2213	67.2181	69.9142	69.6078	68.1373	69.6691	69.3627	69.1312	69.424	69.8529	69.424	79.4495	98.5933	91.1315	99.8164	99.8165	99.7554	99.8165	99.8777		99.8099	99.8099	99.8099
1IND2003/04-AJ783902	68.2792	69.5652	69.1978	68.7079	69.0184	69.8714	69.8102	69.5652	69.504	68.7691	68.7117	69.3203	69.3203	68.2598	69.7703	69.9387	68.1373	69.6078	68.1985	68.9338	68.8725	68.9338	68.8725	68.9356	68.8535	68.8725	69.344	67.2181	69.9142	69.6078	68.1373	69.6691	69.3627	69.1312	69.424	69.8529	69.424	79.5719	98.7156	91.1315	99.9388	99.9388	99.8777	99.9388	100	99.8777		100	100
1IND2003/05-AJ783903	68.2792	69.5652	69.1978	68.7079	69.0184	69.8714	69.8102	69.5652	69.504	68.7691	68.7117	69.3203	69.3203	68.2598	69.7703	69.9387	68.1373	69.6078	68.1985	68.9338	68.8725	68.9338	68.8725	68.9356	68.8535	68.8725	69.344	67.2181	69.9142	69.6078	68.1373	69.6691	69.3627	69.1312	69.424	69.8529	69.424	79.5719	98.7156	91.1315	99.9388	99.9388	99.8777	99.9388	100	99.8777	100		100
1IND2003/10-KP696577	68.2792	69.5652	69.1978	68.7079	69.0184	69.8714	69.8102	69.5652	69.504	68.7691	68.7117	69.3203	69.3203	68.2598	69.7703	69.9387	68.1373	69.6078	68.1985	68.9338	68.8725	68.9338	68.8725	68.9356	68.8535	68.8725	69.344	67.2181	69.9142	69.6078	68.1373	69.6691	69.3627	69.1312	69.424	69.8529	69.424	79.5719	98.7156	91.1315	99.9388	99.9388	99.8777	99.9388	100	99.8777	100	100
1NIG1982/01-AJ586657	69.1978	70.1164	69.5652	69.6265	69.6319	69.6877	69.7489	69.3815	69.3203	69.0753	69.0184	69.3815	69.3815	68.3824	69.7083	70	69.0564	69.1176	68.6275	69.4853	69.3627	69.424	69.3627	69.5545	69.344	68.8113	70.0184	68.3824	70.098	69.7917	68.9951	70.0368	69.6078	69.5625	69.9142	69.7304	69.9142	95.107	79.2661	78.7768	79.2534	79.2661	79.3272	79.2661	79.3272	79.2049	79.3272	79.3272	79.3272
2IND1994/01-KP268779	68.6695	69.7118	69.5279	69.0374	69.1646	69.8958	69.8345	69.7731	69.7118	68.7922	68.7346	69.6505	69.6505	68.5276	69.7949	69.9631	68.2209	69.4479	68.589	69.3865	69.3252	69.3865	69.3252	69.3928	69.3063	68.9571	69.5519	67.1166	70.184	69.8773	68.5276	69.9387	69.6319	69.4633	69.7546	69.9387	69.7546	79.7918	99.1427	90.9982	99.0809	99.0814	99.0202	99.0814	99.1427	99.0202	99.1427	99.1427	99.1427
2IND1993/01-KP696587	68.5049	69.5466	69.3627	68.8725	69.0608	69.7304	69.6691	69.6078	69.5466	68.6275	68.5697	69.4853	69.4853	68.363	69.6273	69.8588	68.0564	69.2826	68.4243	69.344	69.2826	69.344	69.2826	69.3498	69.2638	68.7922	69.3865	66.9528	70.0797	69.7731	68.363	69.8345	69.5279	69.4205	69.6505	69.8345	69.6505	79.6206	99.0208	90.8201	98.8977	98.8984	98.8372	98.8984	98.9596	98.8372	98.9596	98.9596	98.9596
BTV-2_strain_v7291-JQ086246	68.6695	69.344	69.7731	70.8155	70.9459	69.16	69.0987	68.8535	68.7922	68.5469	68.4889	69.8958	69.8958	68.8344	68.7383	69.4717	68.4663	69.5706	69.0184	68.773	69.4479	69.5092	69.4479	69.4548	69.4291	68.773	68.3241	68.4049	68.7117	68.4663	69.3252	68.6503	68.4049	67.9606	69.5706	68.2209	69.5706	78.5671	81.4452	81.0778	81.1887	81.2002	81.2615	81.2002	81.2615	81.139	81.2615	81.2615	81.2615
2IND1982/01-AJ586675	68.5854	69.4427	68.5854	69.5652	69.8773	69.0753	69.1366	68.2792	68.218	67.9731	67.9141	69.1978	69.1978	69.5466	69.7083	69.816	68.9951	69.5466	70.098	69.3627	69.5466	69.6078	69.5466	69.7401	69.5279	68.5662	68.6695	67.5245	68.2598	67.8309	69.9755	69.1789	68.3824	67.5293	68.8113	68.3824	68.8113	79.2049	80.9786	80.6116	81.0282	81.0398	81.1009	81.0398	81.1009	81.1009	81.1009	81.1009	81.1009
2RSArrrr/02-AJ586696	68.9528	69.4427	69.7489	68.5242	68.773	69.3815	69.3203	69.3203	69.259	69.4427	69.3865	70.6675	70.6675	69.6691	69.522	69.8773	68.0147	69.3015	69.3627	68.8725	68.9338	68.9951	68.9338	68.9356	68.9148	68.1373	68.7308	68.1985	70.0368	70.0368	69.4853	70.3431	70.1593	69.4393	69.8529	69.7917	69.8529	77.6147	78.4098	78.7156	78.2742	78.2875	78.2263	78.2875	78.2263	78.104	78.2263	78.2263	78.2263
2RSAvvvv/02-AJ586665	68.8916	69.3815	69.6877	68.463	68.7117	69.259	69.1978	69.259	69.1978	69.3815	69.3252	70.6062	70.6062	69.6078	69.46	69.816	68.0147	69.3015	69.3015	68.8725	68.9338	68.9951	68.9338	68.9356	68.9148	68.076	68.6695	68.1985	69.9755	69.9755	69.4853	70.2819	70.098	69.3777	69.7917	69.7304	69.7917	77.6147	78.4098	78.7156	78.2742	78.2875	78.2263	78.2875	78.2263	78.104	78.2263	78.2263	78.2263
2IND2003/01-KP696597	68.8304	69.1978	69.504	68.3405	68.589	69.1366	69.0753	69.0753	69.0141	69.1978	69.1411	70.4225	70.4225	69.6078	69.46	69.816	68.0147	69.3015	69.3015	68.75	68.8113	68.8725	68.8113	68.8119	68.7922	68.0147	68.6082	68.1985	69.9755	69.9755	69.424	70.2819	70.098	69.3777	69.7917	69.7304	69.7917	77.6147	78.1651	78.4709	78.0294	78.0428	77.9817	78.0428	77.9817	77.8593	77.9817	77.9817	77.9817
2IND2003/02-AJ783905	68.7079	69.1978	69.504	68.2792	68.5276	69.1366	69.0753	69.0753	69.0141	69.3203	69.2638	70.4225	70.4225	69.4853	69.3358	69.6933	67.9534	69.2402	69.1789	68.75	68.8113	68.8725	68.8113	68.8119	68.7922	67.9534	68.5469	68.1373	69.8529	69.8529	69.3015	70.1593	69.9755	69.2545	69.6691	69.6078	69.6691	77.4924	78.1651	78.4709	78.0294	78.0428	77.9817	78.0428	77.9817	77.8593	77.9817	77.9817	77.9817
2IND2003/03-KP696607	68.8304	69.3203	69.6265	68.4017	68.6503	69.259	69.1978	69.1978	69.1366	69.3203	69.2638	70.545	70.545	69.6078	69.46	69.816	67.9534	69.2402	69.3015	68.75	68.8113	68.8725	68.8113	68.8119	68.7922	68.076	68.6695	68.1373	69.9755	69.9755	69.424	70.2819	70.098	69.3777	69.7917	69.7304	69.7917	77.4924	78.2875	78.5933	78.1518	78.1651	78.104	78.1651	78.104	77.9817	78.104	78.104	78.104
9RSArrrr/09-AJ586708	69.3815	69.9939	70.4838	70.3613	70.2454	70.1776	70.1164	70.6062	70.545	69.3815	69.3252	70.545	70.545	68.1373	69.7703	70.0613	68.75	69.9142	68.8725	69.9142	70.3431	70.3431	70.2819	70.4208	70.325	68.9338	69.6505	68.9338	69.5466	69.9755	68.4436	70.0368	69.4853	68.9464	70.2819	69.3627	70.2819	78.104	77.9205	76.8196	78.0294	77.9817	78.0428	77.9817	78.0428	77.9817	78.0428	78.0428	78.0428
9ITL2003/01-AJ631215	69.1978	69.7489	70.3001	70.1164	70	69.9326	69.8714	70.3613	70.3001	69.259	69.2025	70.3613	70.3613	67.8922	69.5841	69.8773	68.5662	69.7304	68.6275	69.7304	70.1593	70.1593	70.098	70.2351	70.141	68.8113	69.5279	68.8113	69.424	69.8529	68.1985	69.7917	69.3627	68.7616	70.1593	69.2402	70.1593	77.9817	77.6758	76.6972	77.7846	77.737	77.7982	77.737	77.7982	77.737	77.7982	77.7982	77.7982
23RSArrrr/23-AJ586727	69.8102	71.586	71.4636	69.8102	69.5706	71.0961	71.0349	70.3613	70.3001	68.9528	68.8957	71.5248	71.5248	68.9951	70.2048	69.3865	68.75	69.8529	69.424	69.8529	70.2206	70.2206	70.1593	70.297	70.2023	68.5662	69.4666	70.0368	69.4853	69.7917	69.3015	69.3627	69.6078	69.008	69.2402	69.1176	69.2402	78.4709	78.4709	78.5933	78.0294	78.1651	78.104	78.1651	78.104	77.9817	78.104	78.104	78.104
23ISA1991/02-AJ586729	69.7489	71.0961	71.0961	69.504	69.2638	70.7287	70.6675	69.9939	69.9326	68.7691	68.7117	70.9737	70.9737	69.0564	69.2117	68.2209	68.5049	69.7917	69.1789	68.3824	68.6275	68.6275	68.5662	68.5025	68.6082	68.5662	69.4666	68.1985	68.9951	68.9338	68.9951	68.3211	69.3627	68.3919	68.1985	68.6887	68.1985	78.8991	78.5321	78.7156	78.2742	78.2875	78.3486	78.2875	78.3486	78.2263	78.3486	78.3486	78.3486
23IND1988/02-AJ631217	69.6877	71.4023	71.2186	69.8102	69.7546	71.0349	70.9737	69.6877	69.6265	68.5854	68.5276	71.2186	71.2186	68.8113	70.0807	69.6933	68.3824	69.9142	69.3627	69.8529	70.098	70.098	70.0368	70.1114	70.0797	69.1176	70.325	69.7917	69.6078	69.5466	69.3627	69.5466	69.7304	69.1312	69.5466	69.424	69.5466	78.3486	78.2875	78.5933	77.9682	78.104	78.0428	78.104	78.0428	77.9205	78.0428	78.0428	78.0428
23IND1997/01-KP696665	69.6877	71.4023	71.2186	69.8102	69.7546	71.0349	70.9737	69.6877	69.6265	68.5242	68.4663	71.2186	71.2186	68.6887	70.2048	69.6933	68.4436	69.9755	69.2402	69.8529	70.098	70.098	70.0368	70.1114	70.0797	69.1176	70.2023	69.7917	69.6078	69.5466	69.2402	69.5466	69.7304	69.1312	69.5466	69.424	69.5466	78.4709	78.4098	78.5933	78.0906	78.2263	78.1651	78.2263	78.1651	78.0428	78.1651	78.1651	78.1651
23IND2004/07-KP696675	69.6265	71.2799	71.1574	69.8714	69.816	70.9124	70.8512	69.5652	69.504	68.463	68.4049	71.1574	71.1574	68.8113	70.0807	69.6319	68.4436	69.9142	69.3627	69.9755	70.2206	70.2206	70.1593	70.2351	70.2023	69.1789	70.2636	69.8529	69.7304	69.6691	69.3627	69.6691	69.8529	69.2545	69.6691	69.5466	69.6691	78.3486	78.3486	78.5321	78.0294	78.1651	78.104	78.1651	78.104	77.9817	78.104	78.104	78.104
23IND2004/08-KP696685	69.5466	71.2623	71.1397	69.7917	69.736	70.8946	70.8333	69.5466	69.4853	68.4436	68.3855	71.1397	71.1397	68.7308	70	69.5519	68.4243	69.8958	69.2826	69.8958	70.141	70.141	70.0797	70.1548	70.1227	69.16	70.2454	69.7731	69.7118	69.7118	69.2826	69.5892	69.8958	69.2972	69.5892	69.5279	69.5892	78.3354	78.213	78.3966	77.8934	78.0294	77.9682	78.0294	77.9682	77.8458	77.9682	77.9682	77.9682
23IND2004/09-KP696695	69.6877	71.4023	71.2186	69.8102	69.7546	71.0349	70.9737	69.6877	69.6265	68.5854	68.5276	71.2186	71.2186	68.8113	70.0807	69.6933	68.3824	69.9142	69.3627	69.8529	70.098	70.098	70.0368	70.1114	70.0797	69.1176	70.325	69.7917	69.6078	69.5466	69.3627	69.5466	69.7304	69.1312	69.5466	69.424	69.5466	78.3486	78.2875	78.5933	77.9682	78.104	78.0428	78.104	78.0428	77.9205	78.0428	78.0428	78.0428
7RSArrrr/07-AJ586704	68.3985	69.2543	68.7653	69.132	69.6265	68.7042	68.7653	68.5208	68.4597	68.7042	68.6467	69.0098	69.0098	67.2783	68.0124	68.1568	67.8899	67.2171	67.4618	66.5443	66.8502	66.9113	66.8502	67.0167	66.8299	67.7064	67.9315	66.3609	68.0734	68.0734	67.6453	67.4618	68.6239	67.3846	67.4006	68.0122	67.4006	68.1985	68.076	68.4436	68.1373	68.1373	68.076	68.1373	68.076	68.0147	68.076	68.076	68.076
BTV-7_strain_v6963-JQ086296	67.8549	68.3467	68.8998	68.2852	68.3498	68.531	68.4696	68.4696	68.4696	67.9779	67.9779	69.6374	69.6374	67.0357	68.0124	68.2266	67.6507	66.6667	67.2202	67.0972	66.8512	66.9127	66.8512	67.1429	66.8308	67.8967	67.6308	66.9127	67.7122	68.0812	67.3432	67.2817	68.0197	67.2851	67.4047	67.8352	67.4047	68.0222	68.0222	67.406	68.0222	67.8373	67.7757	67.8373	67.899	67.8373	67.899	67.899	67.899
19RSArrrr/19-AJ586722	68.2763	69.4988	68.8875	69.132	69.3203	69.0098	69.0709	68.3374	68.2763	68.0929	68.0343	69.2543	69.2543	67.0948	67.5155	67.6669	67.5229	66.6055	67.4006	67.0336	67.2171	67.2783	67.2171	67.3873	67.1971	67.5229	67.8091	66.7278	67.9511	67.9511	67.7064	67.7064	68.318	67.1385	67.156	68.1957	67.156	67.9534	68.3211	68.1373	68.3211	68.1985	68.1373	68.1985	68.2598	68.1985	68.2598	68.2598	68.2598
12RSArrrr/12-AJ586711	60.3785	59.5849	59.8291	60.0733	60.2446	59.8901	59.8901	59.8291	59.768	59.9512	59.8777	60.0733	60.0733	61.2095	60.732	60.8563	60.9041	60.5376	61.2706	59.7434	59.9878	59.9267	59.9267	60.1481	59.9633	60.6597	60.8802	60.7208	60.4154	60.6597	61.0263	60.2932	60.5987	59.9262	59.9267	60.171	59.9267	60.8935	60.0979	59.9143	60.1591	60.0979	60.1591	60.0979	60.1591	60.2203	60.1591	60.1591	60.1591
12-KEN----/02-AJ586712	60.4396	59.6459	59.8901	60.1343	60.3058	59.9512	59.9512	59.8901	59.8291	60.0122	59.9388	60.1343	60.1343	61.2095	60.732	60.8563	60.9041	60.5376	61.2706	59.7434	59.9878	59.9267	59.9267	60.1481	59.9633	60.6597	60.8802	60.7208	60.4154	60.6597	61.0263	60.2932	60.5987	59.9262	59.9267	60.171	59.9267	60.9547	60.1591	59.9755	60.2203	60.1591	60.2203	60.1591	60.2203	60.2815	60.2203	60.2203	60.2203
BTV-12_strain_BTV12/PT/2003-GU784864	68.8916	69.1978	68.8304	70.3613	70.6748	69.0141	68.9528	68.6467	68.5854	68.5242	68.4663	69.4427	69.4427	68.3824	69.3358	70	68.5662	69.3015	68.5049	68.9338	69.424	69.4853	69.424	69.4926	69.4053	68.6275	68.2403	68.2598	68.3211	67.9534	68.5662	68.75	68.1373	67.5293	69.4853	67.8922	69.4853	79.5107	81.7125	80.4893	81.4565	81.4679	81.5291	81.4679	81.5291	81.4067	81.5291	81.5291	81.5291
BTV-12_INDAPADBNMO1/11-KC662617	60.2596	59.3325	60.0742	59.8888	59.5046	59.7651	59.7651	59.7651	59.7651	59.9506	59.9506	60.136	60.136	60.3214	60.3985	60.2104	60.754	60.2596	60.2596	59.3325	59.7033	59.6415	59.6415	59.8627	59.6784	60.754	61.2245	60.3214	60.0124	60.1978	60.1978	59.9506	60.136	59.4796	59.8888	59.8888	59.8888	60.5948	59.6654	59.4176	59.9752	59.9133	59.9752	59.9133	59.9752	60.0372	59.9752	59.9752	59.9752
22RSArrrr/22-AJ586725	59.768	59.2796	59.3407	61.0501	60.6116	59.6459	59.6459	59.3407	59.2796	60.8059	60.7339	60.5006	60.5006	61.3928	60.6079	60.1223	61.7593	61.3317	60.9041	61.3928	61.4539	61.3928	61.3928	61.6903	61.4303	61.8204	62.0416	61.7593	61.3928	61.3317	61.3928	61.3928	61.0874	60.6638	61.0874	60.9652	61.0874	60.2203	59.6083	59.6695	59.5471	59.5471	59.6083	59.5471	59.4859	59.5471	59.4859	59.4859	59.4859
15RSArrrr/15-AJ586716	58.2619	58.4455	58.8739	57.7723	59.1662	58.6291	58.6291	58.2007	58.1395	57.8335	57.756	58.1395	58.1395	57.3791	58.1366	57.8173	58.1751	57.624	56.9504	58.4813	58.665	58.7263	58.665	58.8745	58.6397	57.4403	57.598	57.4403	59.4611	59.1549	57.3178	58.7875	59.6448	58.7184	58.7875	60.0122	58.7875	57.9755	58.1595	58.0368	58.589	58.5276	58.589	58.5276	58.5276	58.6503	58.5276	58.5276	58.5276
BTV-15_strain_DPP192-JQ086226	60.2328	58.3946	59.3137	57.598	58.3794	59.0074	59.0074	59.8039	59.7426	59.375	59.3002	60.2328	60.2328	58.1239	58.3333	58.6863	56.8976	57.6334	58.6757	58.553	58.6143	58.6757	58.6143	58.8235	58.589	57.9399	58.4663	59.2275	60.515	60.699	58.6143	59.1662	60.2085	60.0739	58.737	59.7793	58.737	58.3538	58.4152	58.5995	58.4767	58.4152	58.4767	58.4152	58.4152	58.5381	58.4152	58.4152	58.4152
8RSArrrr/08-AJ586705	68.8073	69.1743	69.2355	68.7462	68.3824	69.1131	69.1743	68.8685	68.9297	68.0122	67.9534	68.8073	68.8073	70.5018	69.9565	69.6078	68.7271	69.5838	70.6854	69.951	69.4614	69.4614	69.4002	69.8393	69.4427	68.6047	68.5242	67.9315	70.1958	69.8898	70.0734	69.7062	70.0734	69.8462	70.257	70.0734	70.257	73.7615	72.7217	71.9878	72.8886	72.9052	72.844	72.9052	72.9052	72.844	72.9052	72.9052	72.9052
8KEN----/01-AJ586707	68.7462	69.1743	69.2355	68.685	68.3824	69.1131	69.1743	68.8685	68.9297	68.0122	67.9534	68.8073	68.8073	70.4406	69.8945	69.5466	68.7271	69.5838	70.6242	69.951	69.4614	69.4614	69.4002	69.8393	69.4427	68.5435	68.5242	67.8703	70.1346	69.8898	70.0122	69.645	70.0734	69.8462	70.1958	70.0122	70.1958	73.7003	72.7217	71.9266	72.8886	72.9052	72.844	72.9052	72.9052	72.844	72.9052	72.9052	72.9052
18RSArrrr/18-AJ586721	68.5627	69.6024	70.1529	69.1131	69.1176	69.052	69.1131	69.419	69.4801	67.156	67.0956	69.5413	69.5413	69.8898	70.0807	70.3431	69.645	70.1346	70.257	69.645	69.645	69.645	69.5838	69.9011	69.6265	69.1554	69.259	68.0539	70.7466	70.4406	70.0122	70.563	70.5018	70.1538	70.563	70.6854	70.563	73.3333	73.0275	72.7829	73.1946	73.211	73.1498	73.211	73.211	73.1498	73.211	73.211	73.211
25SWI2008/01-EU839842	71.9165	72.1695	71.7268	71.9798	71.7364	72.802	72.802	72.4225	72.4225	71.4105	71.4105	72.2328	72.2328	69.6395	69.4497	69.221	71.2207	69.9557	69.4497	70.2087	70.2087	70.2087	70.2087	70.607	70.2532	69.513	69.8101	68.9437	70.8412	70.8412	70.4617	70.3352	71.1575	70.778	70.4617	70.9045	70.4617	67.2152	66.0759	66.5823	66.2658	66.3291	66.2658	66.3291	66.3291	66.2025	66.3291	66.3291	66.3291
26KUW2010/02-JN255159	70.2885	71.7004	72.744	71.4549	71.2177	71.8232	71.7004	71.7618	71.7004	71.3935	71.3407	73.1123	73.1123	67.8747	68.9956	69.0037	68.7961	69.5332	68.059	68.3661	68.4889	68.4889	68.4275	68.6725	68.531	68.4889	68.2852	68.7346	69.9017	69.9017	68.1818	69.656	69.7174	69.7775	69.1032	70.0246	69.1032	66.6872	66.8103	66.4409	66.9951	66.9335	66.8719	66.9335	66.9335	66.8719	66.9335	66.9335	66.9335
[truncated: 34 more columns]
