# Supplementary material for: Full-Genome Sequencing as a Basis for Molecular Epidemiology Studies of Bluetongue Virus in India
Source: PLoS One. 2015 Jun 29;10(6):e0131257. doi: 10.1371/journal.pone.0131257 (PMC4488075; doi:10.1371/journal.pone.0131257)
Supplement: S4 Table — Values for Seg-5 (lower left triangle)/NS1 gene (upper right triangle) for Indian isolates of BTV serotype 1, 2, 3, 9, 10, 12, 16, 21 and 23 are highlighted in different colours. (XLSX) [file pone.0131257.s010.xlsx]

## Sheet: Table S4-NS1
Table S4: Percentage identities for BTV Seg-5/NS1 gene. Values for Seg-5 (lower left triangle)/NS1 gene (upper right triangle) for Indian isolates of BTV serotype 1, 2, 3, 9, 10, 12, 16, 21 and 23 are highlighted in different colours.	1IND1985/01-KP696511	1IND1988/01-KP696520	1IND1992/01-JQ282773	1IND1992/02-KP696529	1IND1999/01-KP696538	1IND2001/01-KP696546	1IND2003/04-KP696556	1IND2003/05-KP696566	1GRE2001/07-AM778438	BTV-1_isolate_DPP8304-KM099590	BTV-1_strain_CSIRO156-JN881989	BTV-1_strain_Y863-KC879619	BTV-2_strain_v7291-JQ086245	BTV-2_strain_Cooktown-JQ240325	BTV-2_strain_KM_2003-AY462225	BTV-2_Taiwan_strain_BTV12/PT/2003-GU390664	BTV-3_strain_DPP973-JQ086285	BTV-3_isolate_8231-JX272593	BTV-4_strain_YTS-4-JX560417	BTV-7_strain_v6963-JQ086295	BTV-9_strain_DP0837-JQ086305	BTV-9_isolate_2766-JX272533	BTV-15_strain_DPP192-JQ086225	16GRE1999/13	BTV-16_strain_DPP965-JQ086235	BTV-16_strain_BN96/16-JN671910	16RSArrrr/16-AM773707	16RSAvvv/16	BTV-16_isolate_7766-JX272463	BTV-20-X56735	BTV-20_strain_CSIRO19-JQ086255	BTV-20_isolate_BT71/77-JX272423	BTV-21_strain_DPP86-JQ086265	BTV-21_isolate_CSIRO_154-JX272413	BTV-23_strain_DPP90-JQ086275	BTV-1_strain_SZ97/1-JN848763	BTV-1_isolate_NRT37/ABT/HSR-KF664127	BTV-1_isolate_5012-JX272383	1RSArrrr/01-JX680461	1IND2003/10-KP696576	BTV-1_SAD2012-KC896850	BTV-1_ALG2007-KC896848	2IND1982/01-JQ713560	2IND1993/01-KP696586	2IND1994/01-KP268778	2RSArrrr/02	2IND2003/01-KP696596	2IND2003/02-JQ681261	2IND2003/03-KP696606
1IND1985/01-KP696511		100	99.8188	100	99.8188	99.8188	99.8188	99.8188	99.0942	96.1957	91.6667	98.3696	98.0072	97.4638	99.0942	99.2754	97.1014	93.8406	99.8188	91.8478	92.029	95.2899	97.2826	99.6377	98.1884	99.4565	99.6377	99.6364	99.6377	92.029	92.2101	92.2101	91.3043	91.3043	97.4638	95.471	93.8406	95.471	95.6522	93.4783	95.6522	95.471	93.6594	93.6594	93.6594	95.471	95.471	95.471	95.471
1IND1988/01-KP696520	99.8297		99.8188	100	99.8188	99.8188	99.8188	99.8188	99.0942	96.1957	91.6667	98.3696	98.0072	97.4638	99.0942	99.2754	97.1014	93.8406	99.8188	91.8478	92.029	95.2899	97.2826	99.6377	98.1884	99.4565	99.6377	99.6364	99.6377	92.029	92.2101	92.2101	91.3043	91.3043	97.4638	95.471	93.8406	95.471	95.6522	93.4783	95.6522	95.471	93.6594	93.6594	93.6594	95.471	95.471	95.471	95.471
1IND1992/01-JQ282773	99.8865	99.8298		99.8188	100	100	100	100	98.913	96.0145	91.4855	98.1884	97.8261	97.2826	98.913	99.0942	96.9203	93.6594	99.6377	91.6667	91.8478	95.1087	97.1014	99.4565	98.0072	99.2754	99.4565	99.4545	99.4565	91.8478	92.029	92.029	91.1232	91.1232	97.2826	95.2899	93.6594	95.2899	95.471	93.2971	95.471	95.2899	93.4783	93.4783	93.4783	95.2899	95.2899	95.2899	95.2899
1IND1992/02-KP696529	99.9432	99.8866	99.9433		99.8188	99.8188	99.8188	99.8188	99.0942	96.1957	91.6667	98.3696	98.0072	97.4638	99.0942	99.2754	97.1014	93.8406	99.8188	91.8478	92.029	95.2899	97.2826	99.6377	98.1884	99.4565	99.6377	99.6364	99.6377	92.029	92.2101	92.2101	91.3043	91.3043	97.4638	95.471	93.8406	95.471	95.6522	93.4783	95.6522	95.471	93.6594	93.6594	93.6594	95.471	95.471	95.471	95.471
1IND1999/01-KP696538	99.773	99.7164	99.8866	99.8298		100	100	100	98.913	96.0145	91.4855	98.1884	97.8261	97.2826	98.913	99.0942	96.9203	93.6594	99.6377	91.6667	91.8478	95.1087	97.1014	99.4565	98.0072	99.2754	99.4565	99.4545	99.4565	91.8478	92.029	92.029	91.1232	91.1232	97.2826	95.2899	93.6594	95.2899	95.471	93.2971	95.471	95.2899	93.4783	93.4783	93.4783	95.2899	95.2899	95.2899	95.2899
1IND2001/01-KP696546	99.773	99.7164	99.8866	99.8298	100		100	100	98.913	96.0145	91.4855	98.1884	97.8261	97.2826	98.913	99.0942	96.9203	93.6594	99.6377	91.6667	91.8478	95.1087	97.1014	99.4565	98.0072	99.2754	99.4565	99.4545	99.4565	91.8478	92.029	92.029	91.1232	91.1232	97.2826	95.2899	93.6594	95.2899	95.471	93.2971	95.471	95.2899	93.4783	93.4783	93.4783	95.2899	95.2899	95.2899	95.2899
1IND2003/04-KP696556	99.7729	99.7162	99.8865	99.8297	100	100		100	98.913	96.0145	91.4855	98.1884	97.8261	97.2826	98.913	99.0942	96.9203	93.6594	99.6377	91.6667	91.8478	95.1087	97.1014	99.4565	98.0072	99.2754	99.4565	99.4545	99.4565	91.8478	92.029	92.029	91.1232	91.1232	97.2826	95.2899	93.6594	95.2899	95.471	93.2971	95.471	95.2899	93.4783	93.4783	93.4783	95.2899	95.2899	95.2899	95.2899
1IND2003/05-KP696566	99.7727	99.7161	99.8864	99.8296	100	100	100		98.913	96.0145	91.4855	98.1884	97.8261	97.2826	98.913	99.0942	96.9203	93.6594	99.6377	91.6667	91.8478	95.1087	97.1014	99.4565	98.0072	99.2754	99.4565	99.4545	99.4565	91.8478	92.029	92.029	91.1232	91.1232	97.2826	95.2899	93.6594	95.2899	95.471	93.2971	95.471	95.2899	93.4783	93.4783	93.4783	95.2899	95.2899	95.2899	95.2899
1GRE2001/07-AM778438	96.2025	96.2025	96.1423	96.2025	96.1423	96.1423	96.1423	96.1423		95.6522	91.6667	97.6449	97.4638	96.9203	98.1884	98.3696	96.1957	92.9348	98.913	92.2101	92.3913	94.5652	96.3768	98.7319	97.4638	98.5507	98.7319	98.7273	98.7319	92.029	92.2101	92.2101	91.4855	91.4855	96.558	94.5652	92.9348	94.5652	94.7464	92.5725	94.7464	94.5652	92.7536	92.7536	92.7536	94.7464	94.7464	94.7464	94.7464
BTV-1_isolate_DPP8304-KM099590	91.3201	91.3201	91.2598	91.3201	91.1995	91.1995	91.1995	91.1995	91.1392		90.3986	94.9275	95.2899	94.9275	96.0145	96.0145	94.7464	92.029	96.0145	90.2174	90.3986	93.2971	94.5652	95.8333	95.1087	95.8333	96.0145	96	96.0145	90.3986	90.5797	90.5797	89.6739	89.6739	94.7464	93.2971	92.2101	93.2971	93.4783	91.8478	93.4783	93.2971	92.029	91.8478	91.8478	93.4783	93.4783	93.4783	93.4783
BTV-1_strain_CSIRO156-JN881989	82.0658	82.0193	82.076	82.1327	81.9626	81.9626	81.9523	81.9989	81.3743	79.6263		90.942	91.4855	91.1232	91.3043	91.4855	91.3043	90.3986	91.4855	97.1014	97.4638	90.942	91.1232	91.6667	91.1232	91.4855	91.6667	91.6364	91.6667	98.913	99.0942	99.0942	96.3768	96.3768	91.3043	90.942	90.7609	90.942	91.1232	90.3986	91.4855	91.3043	90.5797	90.5797	90.5797	91.3043	91.3043	91.3043	91.3043
BTV-1_strain_Y863-KC879619	95.857	95.8593	95.8593	95.9161	95.7459	95.7459	95.7435	95.7411	95.1175	90.9584	80.9416		96.9203	96.3768	97.6449	97.8261	96.1957	92.7536	98.1884	90.7609	90.942	94.3841	96.3768	98.0072	97.8261	98.1884	98.3696	98.3636	98.3696	91.3043	91.4855	91.4855	90.2174	90.2174	96.558	94.2029	92.7536	94.2029	94.3841	92.3913	94.3841	94.2029	92.5725	92.5725	92.5725	94.3841	94.3841	94.3841	94.3841
BTV-2_strain_v7291-JQ086245	91.6192	91.6809	91.6239	91.6809	91.51	91.51	91.5051	91.5051	90.7776	89.8131	81.1396	91.339		99.4565	97.2826	97.4638	96.7391	93.2971	97.8261	91.6667	91.8478	95.2899	96.9203	97.6449	97.1014	97.8261	98.0072	98	98.0072	91.8478	92.029	92.029	90.7609	90.7609	97.1014	95.2899	93.2971	95.2899	95.471	92.9348	95.471	95.2899	93.1159	93.1159	93.1159	95.471	95.471	95.471	95.471
BTV-2_strain_Cooktown-JQ240325	91.5196	91.5813	91.5245	91.5813	91.4107	91.4107	91.4058	91.4058	90.5967	89.6323	81.058	91.1832	99.7721		96.7391	96.9203	96.3768	92.9348	97.2826	91.3043	91.4855	94.7464	96.3768	97.1014	96.558	97.2826	97.4638	97.4545	97.4638	91.4855	91.6667	91.6667	90.3986	90.3986	96.558	94.7464	92.9348	94.7464	94.9275	92.5725	94.9275	94.7464	92.7536	92.7536	92.7536	94.9275	94.9275	94.9275	94.9275
BTV-2_strain_KM_2003-AY462225	97.2191	97.1639	97.2206	97.2774	97.1072	97.1072	97.1056	97.1039	95.3586	90.7173	81.9161	95.2354	91.339	91.24		99.2754	96.7391	93.2971	98.913	91.3043	91.4855	94.7464	96.9203	98.7319	97.4638	98.7319	98.913	98.9091	98.913	91.6667	91.8478	91.8478	90.7609	90.7609	97.1014	94.9275	93.2971	94.9275	95.1087	92.9348	95.1087	94.9275	93.1159	93.1159	93.1159	94.9275	94.9275	94.9275	94.9275
BTV-2_Taiwan_strain_BTV12/PT/2003-GU390664	97.5596	97.5043	97.561	97.6177	97.4475	97.4475	97.4461	97.4446	95.4189	90.8981	81.7924	95.5757	91.2251	91.1263	99.3193		96.9203	93.4783	99.0942	91.4855	91.6667	94.9275	97.1014	98.913	97.6449	98.913	99.0942	99.0909	99.0942	91.8478	92.029	92.029	90.942	90.942	97.2826	95.1087	93.4783	95.1087	95.2899	93.1159	95.2899	95.1087	93.2971	93.2971	93.2971	95.1087	95.1087	95.1087	95.1087
BTV-3_strain_DPP973-JQ086285	92.9714	92.9754	92.9183	92.9754	92.8041	92.8041	92.8	92.7959	91.5009	90.4762	80.3541	91.9475	90.7323	90.6232	92.0046	92.2901		93.2971	96.9203	91.1232	91.3043	94.5652	99.4565	96.9203	96.0145	96.9203	97.1014	97.0909	97.1014	91.6667	91.8478	91.8478	90.5797	90.5797	99.6377	94.3841	93.2971	94.3841	94.5652	92.9348	94.7464	94.5652	93.1159	93.1159	93.1159	94.3841	94.3841	94.3841	94.3841
BTV-3_isolate_8231-JX272593	83.2009	83.1537	83.2104	83.2672	83.097	83.097	83.0874	83.1346	82.821	80.7113	80.5099	82.5298	82.5071	82.4232	82.483	82.6999	81.6105		93.6594	89.3116	89.4928	96.558	93.1159	93.8406	92.9348	93.6594	93.8406	93.8182	93.8406	90.5797	90.7609	90.7609	88.7681	88.7681	93.2971	96.7391	99.6377	96.7391	96.9203	99.2754	97.2826	97.1014	99.8188	99.2754	99.2754	96.7391	96.7391	96.7391	96.7391
BTV-4_strain_YTS-4-JX560417	98.9784	98.9223	98.979	99.0357	98.8656	98.8656	98.8649	98.8643	95.7203	91.1995	81.679	95.6324	91.453	91.3538	96.8803	97.2206	92.6899	83.1537		91.6667	91.8478	95.1087	97.1014	99.4565	98.0072	99.2754	99.4565	99.4545	99.4565	91.8478	92.029	92.029	91.1232	91.1232	97.2826	95.2899	93.6594	95.2899	95.471	93.2971	95.471	95.2899	93.4783	93.4783	93.4783	95.2899	95.2899	95.2899	95.2899
BTV-7_strain_v6963-JQ086295	80.7496	80.7037	80.7605	80.8173	80.647	80.647	80.636	80.636	80.1085	79.4454	87.5071	79.6254	79.5442	79.4653	80.2042	80.3065	79.8286	79.3651	80.5902		99.6377	89.8551	90.942	91.8478	90.942	91.3043	91.4855	91.4545	91.4855	97.1014	97.2826	97.2826	97.8261	97.8261	91.1232	89.8551	89.6739	89.8551	90.0362	89.3116	90.3986	90.2174	89.4928	89.4928	89.4928	90.2174	90.2174	90.2174	90.2174
BTV-9_strain_DP0837-JQ086305	80.2548	80.3241	80.2662	80.3241	80.2083	80.2083	80.1969	80.1969	80.1085	79.3852	87.4928	79.3403	78.9565	78.8072	79.6414	79.6875	79.1739	79.3064	80.3241	98.3285		90.0362	91.1232	92.029	91.1232	91.4855	91.6667	91.6364	91.6667	97.4638	97.6449	97.6449	98.1884	98.1884	91.3043	90.0362	89.8551	90.0362	90.2174	89.4928	90.5797	90.3986	89.6739	89.6739	89.6739	90.3986	90.3986	90.3986	90.3986
BTV-9_isolate_2766-JX272533	83.1442	83.097	83.1537	83.2104	83.0403	83.0403	83.0306	83.021	82.5196	81.1935	79.9322	83.2672	82.3362	82.2526	82.5964	82.8134	82.1245	90.1983	82.8701	79.5814	79.5848		94.7464	94.9275	94.3841	95.1087	95.2899	95.2727	95.2899	91.1232	91.3043	91.3043	89.3116	89.3116	94.9275	99.0942	96.1957	99.0942	99.2754	95.8333	99.0942	98.913	96.3768	96.1957	96.1957	99.2754	99.2754	99.2754	99.2754
BTV-15_strain_DPP192-JQ086225	92.9264	92.9304	92.8734	92.9304	92.7594	92.7594	92.7553	92.7511	91.5612	90.4159	80.2737	91.9042	90.9195	90.8105	92.0753	92.2463	99.3718	81.699	92.6454	79.749	79.0941	82.0981		97.1014	96.1957	97.1014	97.2826	97.2727	97.2826	91.4855	91.6667	91.6667	90.3986	90.3986	99.8188	94.5652	93.1159	94.5652	94.7464	92.7536	94.9275	94.7464	92.9348	92.9348	92.9348	94.5652	94.5652	94.5652	94.5652
16GRE1999/13	99.2164	99.2164	99.1561	99.2164	99.0958	99.0958	99.0958	99.0958	95.66	90.8379	81.6757	95.5998	91.1995	91.0187	96.9259	97.1067	92.4653	82.7607	98.4931	80.4702	80.4702	82.7004	92.4051		97.8261	99.0942	99.2754	99.2727	99.2754	92.029	92.2101	92.2101	91.3043	91.3043	97.2826	95.1087	93.8406	95.1087	95.2899	93.4783	95.471	95.2899	93.6594	93.6594	93.6594	95.1087	95.1087	95.1087	95.1087
BTV-16_strain_DPP965-JQ086235	95.3233	95.326	95.2683	95.326	95.2106	95.2106	95.2079	95.2629	94.3942	90.7173	80.0923	95.2106	90.9879	90.8146	94.3451	94.5182	91.546	81.4772	94.9221	79.5612	79.3043	81.5349	91.6185	94.8162		98.0072	98.1884	98.1818	98.1884	91.4855	91.6667	91.6667	90.5797	90.5797	96.3768	94.3841	92.9348	94.3841	94.5652	92.5725	94.5652	94.3841	92.7536	92.7536	92.7536	94.7464	94.7464	94.7464	94.7464
BTV-16_strain_BN96/16-JN671910	97.5596	97.5043	97.561	97.6177	97.4475	97.4475	97.4461	97.4446	96.3834	91.3201	81.2252	96.1997	91.9088	91.8089	96.7102	96.937	93.4894	82.8134	97.2206	80.3632	79.7454	82.5865	93.5576	97.1067	95.5568		99.8188	99.8182	99.8188	91.8478	92.029	92.029	90.7609	90.7609	97.2826	95.2899	93.6594	95.2899	95.471	93.2971	95.471	95.2899	93.4783	93.4783	93.4783	95.2899	95.2899	95.2899	95.2899
16RSArrrr/16-AM773707	97.6731	97.6177	97.6744	97.7311	97.561	97.561	97.5596	97.5582	96.4436	91.3803	81.2819	96.2564	91.9658	91.8658	96.7669	96.9938	93.5465	82.8134	97.3341	80.42	79.8032	82.6999	93.6146	97.2272	95.6145	99.8298		100	100	92.029	92.2101	92.2101	90.942	90.942	97.4638	95.471	93.8406	95.471	95.6522	93.4783	95.6522	95.471	93.6594	93.6594	93.6594	95.471	95.471	95.471	95.471
16RSAvvv/16	97.6841	97.5653	97.6247	97.6841	97.5059	97.5059	97.5059	97.5059	96.4242	91.3939	81.4133	96.3183	91.7857	91.6716	96.6152	96.8527	93.3373	82.7791	97.2684	80.5226	79.8788	82.7197	93.3968	97.2121	95.5341	99.8219	99.8812		100	92	92.1818	92.1818	90.9091	90.9091	97.4545	95.4545	93.8182	95.4545	95.6364	93.4545	95.6364	95.4545	93.6364	93.6364	93.6364	95.4545	95.4545	95.4545	95.4545
BTV-16_isolate_7766-JX272463	97.6731	97.6177	97.6744	97.7311	97.561	97.561	97.5596	97.5582	96.5039	91.4406	81.3386	96.3131	92.0228	91.9226	96.8236	97.0505	93.6037	82.8134	97.3341	80.4767	79.8611	82.6999	93.6716	97.2272	95.6722	99.8866	99.9433	99.9406		92.029	92.2101	92.2101	90.942	90.942	97.4638	95.471	93.8406	95.471	95.6522	93.4783	95.6522	95.471	93.6594	93.6594	93.6594	95.471	95.471	95.471	95.471
BTV-20-X56735	81.6581	81.6118	81.6686	81.7253	81.5551	81.5551	81.5446	81.5909	81.0729	79.2043	98.4737	80.647	80.9008	80.8196	81.5088	81.3848	80.0571	80.1587	81.2713	87.2738	87.2549	79.6946	80.0913	81.2538	79.9076	81.0443	81.101	81.2352	81.1578		99.8188	99.8188	96.558	96.558	91.6667	91.1232	90.942	91.1232	91.3043	90.5797	91.6667	91.4855	90.7609	90.7609	90.7609	91.4855	91.4855	91.4855	91.4855
BTV-20_strain_CSIRO19-JQ086255	81.6837	81.751	81.6941	81.751	81.5804	81.5804	81.57	81.6164	81.1332	79.2646	98.5277	80.7845	80.9578	80.8765	81.5341	81.4099	80.1143	80.1817	81.2962	87.3088	87.3126	79.7167	80.1483	81.314	79.9654	81.0688	81.1256	81.2612	81.1825	99.9434		100	96.7391	96.7391	91.8478	91.3043	91.1232	91.3043	91.4855	90.7609	91.8478	91.6667	90.942	90.942	90.942	91.6667	91.6667	91.6667	91.6667
BTV-20_isolate_BT71/77-JX272423	81.7149	81.6686	81.7253	81.7821	81.6118	81.6118	81.6014	81.6477	81.1332	79.2646	98.5302	80.7037	80.9578	80.8765	81.5655	81.4415	80.1143	80.2154	81.328	87.3303	87.3126	79.7511	80.1483	81.314	79.9654	81.101	81.1578	81.2945	81.2145	99.9435	100		96.7391	96.7391	91.8478	91.3043	91.1232	91.3043	91.4855	90.7609	91.8478	91.6667	90.942	90.942	90.942	91.6667	91.6667	91.6667	91.6667
BTV-21_strain_DPP86-JQ086265	80.625	80.5792	80.636	80.6928	80.5224	80.5224	80.5114	80.5114	79.8071	79.4454	88.0656	79.7842	79.4755	79.3967	80.0795	80.1817	79.4168	80.4878	80.5792	94.2308	94.1176	80.1358	79.4521	80.4099	79.2028	80.3521	80.2953	80.4038	80.3521	88.2286	88.2653	88.2852		100	90.5797	89.3116	89.1304	89.3116	89.4928	88.7681	89.8551	89.6739	88.9493	88.9493	88.9493	89.6739	89.6739	89.6739	89.6739
BTV-21_isolate_CSIRO_154-JX272413	80.625	80.5792	80.636	80.6928	80.5224	80.5224	80.5114	80.5114	79.8071	79.4454	88.0656	79.7842	79.4755	79.3967	80.0795	80.1817	79.4168	80.4878	80.5792	94.2308	94.1176	80.1358	79.4521	80.4099	79.2028	80.3521	80.2953	80.4038	80.3521	88.2286	88.2653	88.2852	100		90.5797	89.3116	89.1304	89.3116	89.4928	88.7681	89.8551	89.6739	88.9493	88.9493	88.9493	89.6739	89.6739	89.6739	89.6739
BTV-23_strain_DPP90-JQ086275	93.0524	93.0563	92.9994	93.0563	92.8856	92.8856	92.8815	92.8775	91.6817	90.5365	80.4212	92.0319	91.049	90.9402	92.2026	92.3734	99.6002	81.7871	92.7718	79.8975	79.2464	82.2994	99.7719	92.5256	91.7484	93.5686	93.6255	93.3968	93.6824	80.1253	80.1822	80.1822	79.4872	79.4872		94.7464	93.2971	94.7464	94.9275	92.9348	95.1087	94.9275	93.1159	93.1159	93.1159	94.7464	94.7464	94.7464	94.7464
BTV-1_strain_SZ97/1-JN848763	83.3712	83.3239	83.3806	83.4373	83.2672	83.2672	83.2577	83.2482	83.0018	81.8565	80.1583	83.2672	82.963	82.8783	82.7098	82.9268	82.5814	89.9717	83.097	80.0905	79.9885	98.0813	82.6682	82.9415	81.8811	83.0403	83.1537	83.1354	83.1537	80.0339	80.0567	80.0905	80.4188	80.4188	82.7547		96.3768	99.2754	99.8188	96.0145	99.2754	99.0942	96.558	96.3768	96.3768	99.2754	99.2754	99.2754	99.2754
BTV-1_isolate_NRT37/ABT/HSR-KF664127	83.0874	83.0403	83.097	83.1537	82.9836	82.9836	82.9739	83.021	82.821	80.7715	80.4533	82.4163	82.2792	82.1957	82.5964	82.6999	81.8961	98.8102	83.0403	79.6485	79.711	89.745	81.984	82.7607	81.4195	82.7567	82.7567	82.7197	82.7567	80.102	80.1249	80.1587	80.4311	80.4311	82.0717	89.5184		96.3768	96.558	99.2754	96.9203	96.7391	99.8188	99.2754	99.2754	96.3768	96.3768	96.3768	96.3768
BTV-1_isolate_5012-JX272383	83.0874	83.0403	83.097	83.1537	82.9836	82.9836	82.9739	82.9642	82.7004	81.9168	80.1018	82.9836	82.6781	82.5939	82.4263	82.6432	82.4101	90.1983	82.8134	80.0905	79.9885	98.2506	82.4971	82.6401	81.708	82.7567	82.8701	82.8385	82.8701	79.8643	79.8867	79.9208	80.3056	80.3056	82.5839	99.0406	89.745		99.4565	96.0145	99.2754	99.0942	96.558	96.3768	96.3768	99.2754	99.2754	99.2754	99.2754
1RSArrrr/01-JX680461	83.4279	83.3806	83.4373	83.494	83.3239	83.3239	83.3144	83.3049	83.0621	81.9168	80.2148	83.3239	83.0199	82.9352	82.7664	82.9836	82.6385	90.0283	83.1537	80.1471	80.0461	98.1377	82.7252	83.0018	81.9388	83.097	83.2104	83.1948	83.2104	80.0905	80.1133	80.1471	80.4754	80.4754	82.8116	99.9436	89.5751	99.0971		96.1957	99.4565	99.2754	96.7391	96.558	96.558	99.4565	99.4565	99.4565	99.4565
1IND2003/10-KP696576	83.0306	82.9836	83.0403	83.097	82.9268	82.9268	82.9171	82.9642	82.6401	80.651	80.3966	82.3596	82.3362	82.2526	82.3129	82.5298	81.4392	99.4334	82.9836	79.3651	79.422	89.6317	81.5279	82.5799	81.4195	82.6432	82.6432	82.601	82.6432	80.1587	80.1817	80.2154	80.3744	80.3744	81.6164	89.4051	98.6969	89.6317	89.4618		96.558	96.3768	99.4565	98.913	98.913	96.0145	96.0145	96.0145	96.0145
BTV-1_SAD2012-KC896850	84.1052	84.1143	84.0571	84.1143	83.9429	83.9429	83.9337	83.9245	83.1826	81.9771	79.8405	83.7714	83.0092	82.8947	83.3809	83.6	82.6835	89.5548	84	80.114	80.2426	94.0205	82.8849	83.7251	82.9198	83.6	83.6571	83.6918	83.6	79.943	80	80	81.0718	81.0718	82.8571	93.7927	89.0982	93.8497	93.8497	89.0982		99.8188	97.1014	96.9203	96.9203	99.2754	99.2754	99.2754	99.2754
BTV-1_ALG2007-KC896848	84.2043	84.2043	84.1449	84.2043	84.0261	84.0261	84.0261	84.0261	83.1224	81.9168	80.4038	83.9074	83.0166	82.8979	83.4323	83.6105	82.7791	89.7862	84.1449	80.4632	80.5422	93.8836	82.9572	83.6649	83.0234	83.6105	83.6105	83.632	83.6105	80.5226	80.5819	80.5819	81.4133	81.4133	82.8979	93.7055	89.3112	93.7055	93.7648	89.3112	99.8219		96.9203	96.7391	96.7391	99.0942	99.0942	99.0942	99.0942
2IND1982/01-JQ713560	83.1346	83.0874	83.1442	83.2009	83.0306	83.0306	83.021	83.0682	82.6401	80.5304	80.6122	82.3496	82.3261	82.2425	82.4163	82.6334	81.4286	99.8299	83.0874	79.4668	79.5257	90.0794	81.5174	82.7004	81.2933	82.6334	82.6334	82.601	82.6334	80.1475	80.1705	80.2042	80.5902	80.5902	81.6059	89.8526	98.9796	90.0794	89.9093	99.4898	89.4346	89.6081		99.4565	99.4565	96.558	96.558	96.558	96.558
2IND1993/01-KP696586	82.9171	82.8701	82.9268	82.9836	82.8134	82.8134	82.8036	82.8507	82.4593	80.7113	80.2833	82.3596	82.1652	82.0819	82.1995	82.4163	81.5534	98.6969	82.8701	79.3651	79.422	89.4051	81.642	82.5196	81.3041	82.4163	82.4163	82.4228	82.4163	79.932	79.9546	79.9887	80.2042	80.2042	81.7302	89.2918	98.0737	89.5184	89.3484	98.8102	88.5845	88.8361	98.8662		100	96.3768	96.3768	96.3768	96.3768
2IND1994/01-KP268778	82.9171	82.8701	82.9268	82.9836	82.8134	82.8134	82.8036	82.8507	82.4593	80.7113	80.2833	82.3596	82.1652	82.0819	82.1995	82.4163	81.5534	98.6969	82.8701	79.3651	79.422	89.4051	81.642	82.5196	81.3041	82.4163	82.4163	82.4228	82.4163	79.932	79.9546	79.9887	80.2042	80.2042	81.7302	89.2918	98.0737	89.5184	89.3484	98.8102	88.5845	88.8361	98.8662	100		96.3768	96.3768	96.3768	96.3768
2RSArrrr/02	83.2009	83.1537	83.2104	83.2672	83.097	83.097	83.0874	83.0778	82.399	81.0729	80.2825	83.1537	82.3362	82.2526	82.7098	82.9268	82.0674	90.085	82.9268	79.593	79.7118	97.2348	82.041	82.7004	81.8234	82.6432	82.7567	82.6603	82.7567	79.8756	79.8981	79.9322	80.0339	80.0339	82.2425	96.219	89.745	96.2754	96.2754	89.745	93.0682	92.8147	90.0794	89.5184	89.5184		99.6377	99.6377	99.6377
2IND2003/01-KP696596	83.2009	83.1537	83.2104	83.2672	83.097	83.097	83.0874	83.0778	82.399	81.0729	80.2825	83.1537	82.3362	82.2526	82.7098	82.9268	82.0674	90.085	82.9268	79.593	79.7118	97.2348	82.041	82.7004	81.8234	82.6432	82.7567	82.6603	82.7567	79.8756	79.8981	79.9322	80.0339	80.0339	82.2425	96.219	89.745	96.2754	96.2754	89.745	93.0682	92.8147	90.0794	89.5184	89.5184	99.8874		100	100
2IND2003/02-JQ681261	83.2009	83.1537	83.2104	83.2672	83.097	83.097	83.0874	83.0778	82.399	81.0729	80.2825	83.1537	82.3362	82.2526	82.7098	82.9268	82.0674	90.085	82.9268	79.593	79.7118	97.2348	82.041	82.7004	81.8234	82.6432	82.7567	82.6603	82.7567	79.8756	79.8981	79.9322	80.0339	80.0339	82.2425	96.219	89.745	96.2754	96.2754	89.745	93.0682	92.8147	90.0794	89.5184	89.5184	99.8874	100		100
2IND2003/03-KP696606	83.2009	83.1537	83.2104	83.2672	83.097	83.097	83.0874	83.0778	82.399	81.0729	80.2825	83.1537	82.3362	82.2526	82.7098	82.9268	82.0674	90.085	82.9268	79.593	79.7118	97.2348	82.041	82.7004	81.8234	82.6432	82.7567	82.6603	82.7567	79.8756	79.8981	79.9322	80.0339	80.0339	82.2425	96.219	89.745	96.2754	96.2754	89.745	93.0682	92.8147	90.0794	89.5184	89.5184	99.8874	100	100
2RSAvvv2/02	83.2577	83.2104	83.2672	83.3239	83.1537	83.1537	83.1442	83.1346	82.4593	81.1332	80.339	83.2104	82.3932	82.3094	82.7664	82.9836	82.1245	90.1416	82.9836	79.6495	79.7695	97.2912	82.0981	82.7607	81.8811	82.6999	82.8134	82.7197	82.8134	79.9322	79.9547	79.9887	80.0905	80.0905	82.2994	96.2754	89.8017	96.3318	96.3318	89.8017	93.125	92.8741	90.1361	89.5751	89.5751	99.9437	99.9437	99.9437	99.9437
BTV-2_isolate_5036-JX272603	83.2577	83.2104	83.2672	83.3239	83.1537	83.1537	83.1442	83.1346	82.4593	81.1332	80.339	83.2104	82.3932	82.3094	82.7664	82.9836	82.1245	90.1416	82.9836	79.6495	79.7695	97.2912	82.0981	82.7607	81.8811	82.6999	82.8134	82.7197	82.8134	79.9322	79.9547	79.9887	80.0905	80.0905	82.2994	96.2754	89.8017	96.3318	96.3318	89.8017	93.125	92.8741	90.1361	89.5751	89.5751	99.9437	99.9437	99.9437	99.9437
3IND2003/08-JQ771817	82.7371	82.6901	82.7469	82.8036	82.6334	82.6334	82.6235	82.6705	82.0869	80.3378	80.3288	81.9523	82.041	81.9579	82.0193	82.2361	81.2571	98.8662	82.6901	79.2967	79.3522	89.1723	81.3463	82.2678	81.1201	82.3496	82.3496	82.2935	82.3496	79.9773	80	80.034	80.193	80.193	81.4351	88.8322	98.2426	89.1723	88.8889	99.093	88.8635	89.0671	99.0357	98.5828	98.5828	89.1723	89.1723	89.1723	89.1723
4RSArrrr/04	82.8604	82.8134	82.8701	82.9268	82.8134	82.8134	82.8036	82.7939	82.8813	81.5552	79.8305	83.1537	82.5071	82.4232	82.8798	83.097	82.5243	89.745	82.9268	79.0842	78.8473	94.6388	82.7252	82.4593	81.7657	83.097	83.097	83.076	83.097	79.706	79.7282	79.7626	80.0339	80.0339	82.6978	94.3002	89.4051	94.4695	94.3567	89.1785	95.0568	95.0119	89.6259	88.7252	88.7252	93.9189	93.9189	93.9189	93.9189
RSAvvvv/04-AM778439	83.0621	83.0621	83.0018	83.0621	82.9415	82.9415	82.9415	82.9415	82.399	81.1332	80.1085	83.1826	82.2785	82.0976	82.2182	82.3388	81.736	90.0542	82.7607	79.6866	79.9277	99.0958	81.7963	82.821	81.8565	82.399	82.5196	82.5455	82.5196	79.9879	80.0482	80.0482	80.2893	80.2893	81.8565	97.7095	89.572	97.7095	97.7697	89.4515	93.6709	93.6709	89.8734	89.2706	89.2706	96.6847	96.6847	96.6847	96.6847
BTV-4_isolate_79043-JX272583	83.6549	83.6075	83.6642	83.7209	83.5508	83.5508	83.5414	83.5321	82.9415	81.314	79.6045	83.3806	82.2222	82.1388	83.0499	83.2672	82.0674	90.1983	83.494	79.593	79.4813	96.1061	82.2691	83.2429	82.5736	83.3806	83.3806	83.3729	83.3806	79.4799	79.5017	79.5365	80.0905	80.0905	82.2425	95.6546	89.8584	95.5982	95.7111	89.6317	93.8068	93.6461	90.1927	89.2918	89.2918	95.214	95.214	95.214	95.214
BTV-5_isolate_4868-JX272573	83.0306	82.9836	83.0403	83.097	82.9268	82.9268	82.9171	82.9074	82.5799	81.3743	80.0339	83.4373	82.3932	82.3094	82.6531	82.8701	81.8961	90.4762	82.8701	79.5133	79.3999	98.2496	81.984	82.5196	81.6503	82.6999	82.8134	82.7197	82.8134	79.6831	79.7052	79.7397	80.068	80.068	82.1855	97.3461	90.0227	97.5155	97.4026	89.9093	93.7322	93.5867	90.3573	89.6825	89.6825	97.0638	97.0638	97.0638	97.0638
6RSArrrr/06-GQ506501	83.2009	83.1537	83.2104	83.2672	83.097	83.097	83.0874	83.0778	82.821	81.736	80.1583	83.2672	82.735	82.6507	82.7098	82.8701	82.4101	90.0283	82.9268	79.7511	79.6424	98.5327	82.4971	82.821	81.708	82.8701	82.9836	83.0166	82.9836	80.0339	80.0567	80.0905	79.966	79.966	82.5839	98.7585	89.6317	98.9278	98.8149	89.4618	93.7927	93.7055	89.9093	89.2351	89.2351	96.6704	96.6704	96.6704	96.6704
6RSA_vaccine-GQ506510	83.2009	83.1537	83.2104	83.2672	83.097	83.097	83.0874	83.0778	82.821	81.736	80.1583	83.2672	82.735	82.6507	82.7098	82.8701	82.4101	90.0283	82.9268	79.7511	79.6424	98.5327	82.4971	82.821	81.708	82.8701	82.9836	83.0166	82.9836	80.0339	80.0567	80.0905	79.966	79.966	82.5839	98.7585	89.6317	98.9278	98.8149	89.4618	93.7927	93.7055	89.9093	89.2351	89.2351	96.6704	96.6704	96.6704	96.6704
BTV-6_isolate_5011-JX272563	83.3144	83.2672	83.3239	83.3806	83.2104	83.2104	83.2009	83.1914	82.9415	81.736	80.1583	83.3806	82.849	82.7645	82.8231	82.9836	82.5243	90.0283	83.0403	79.7511	79.6424	98.4199	82.6112	82.9415	81.8234	82.9836	83.097	83.1354	83.097	80.0339	80.0567	80.0905	79.966	79.966	82.6978	98.7585	89.6317	98.8149	98.8149	89.4618	93.6788	93.5867	89.9093	89.2351	89.2351	96.6704	96.6704	96.6704	96.6704
BTV-7_isolate_1504-JX272553	83.2009	83.1537	83.2104	83.2672	83.097	83.097	83.0874	83.0778	82.5196	81.314	80.1018	83.2104	82.5071	82.4232	82.6531	82.8701	81.8961	89.9717	83.0403	79.8077	79.7001	98.5327	81.87	82.7607	81.5926	82.7567	82.8701	82.8385	82.8701	79.8643	79.8867	79.9208	80.249	80.249	82.0717	97.5169	89.5184	97.7991	97.5734	89.5184	93.6788	93.5273	89.8526	89.1785	89.1785	96.5576	96.5576	96.5576	96.5576
8RSArrrr/08	83.2577	83.2104	83.2672	83.3239	83.1537	83.1537	83.1442	83.1346	82.6401	81.4949	80.0339	82.7567	82.0513	81.9681	82.9365	83.097	82.4101	90.1927	83.3806	79.2303	79.0537	93.7182	82.6112	82.821	81.6503	83.0403	83.1537	83.1354	83.1537	79.7963	79.8186	79.8529	79.6716	79.6716	82.5839	93.4352	89.6259	93.5484	93.4918	89.6259	91.9704	92.0428	90.0737	89.2857	89.2857	93.3296	93.3296	93.3296	93.3296
BTV-8_isolate_8438-JX272543	83.2577	83.2104	83.2672	83.3239	83.1537	83.1537	83.1442	83.1346	82.6401	81.4949	80.0339	82.7567	82.0513	81.9681	82.9365	83.097	82.4101	90.1927	83.3806	79.2303	79.0537	93.7182	82.6112	82.821	81.6503	83.0403	83.1537	83.1354	83.1537	79.7963	79.8186	79.8529	79.6716	79.6716	82.5839	93.4352	89.6259	93.5484	93.4918	89.6259	91.9704	92.0428	90.0737	89.2857	89.2857	93.3296	93.3296	93.3296	93.3296
9IND2004/02-KP696616	83.0874	83.0403	83.097	83.1537	82.9836	82.9836	82.9739	83.021	82.7004	80.651	80.2266	82.3029	82.1652	82.0819	82.483	82.6999	81.7247	98.9802	83.0403	79.5351	79.5954	89.6317	81.813	82.7607	81.4772	82.5298	82.5298	82.4822	82.5298	79.8753	79.8978	79.932	80.4311	80.4311	81.901	89.4051	99.2635	89.6317	89.4618	98.7535	88.984	89.1924	99.1497	98.1303	98.1303	89.6317	89.6317	89.6317	89.6317
9IND2004/04-KP696626	83.0306	82.9836	83.0403	83.097	83.0403	83.0403	83.0306	83.0778	82.7004	80.651	80.17	82.2462	82.1083	82.025	82.4263	82.6432	81.6676	98.9235	82.9836	79.4785	79.5954	89.5751	81.756	82.7607	81.4772	82.4731	82.4731	82.4228	82.4731	79.8186	79.841	79.8753	80.3744	80.3744	81.8441	89.3484	99.2068	89.5751	89.4051	98.6969	88.9269	89.133	99.093	98.0737	98.0737	89.5751	89.5751	89.5751	89.5751
9IND2005/01-KP696636	83.0874	83.0403	83.097	83.1537	82.9836	82.9836	82.9739	83.021	82.7004	80.651	80.2266	82.3029	82.1652	82.0819	82.483	82.6999	81.7247	98.9802	83.0403	79.5351	79.5954	89.6317	81.813	82.7607	81.4772	82.5298	82.5298	82.4822	82.5298	79.8753	79.8978	79.932	80.4311	80.4311	81.901	89.4051	99.2635	89.6317	89.4618	98.7535	88.984	89.1924	99.1497	98.1303	98.1303	89.6317	89.6317	89.6317	89.6317
9IND2005/02-KP696645	83.0874	83.0403	83.097	83.1537	82.9836	82.9836	82.9739	83.021	82.7004	80.651	80.2266	82.3029	82.1652	82.0819	82.483	82.6999	81.7247	98.9802	83.0403	79.5351	79.5954	89.6317	81.813	82.7607	81.4772	82.5298	82.5298	82.4822	82.5298	79.8753	79.8978	79.932	80.4311	80.4311	81.901	89.4051	99.2635	89.6317	89.4618	98.7535	88.984	89.1924	99.1497	98.1303	98.1303	89.6317	89.6317	89.6317	89.6317
9IND2005/03-KP696655	83.0874	83.0403	83.097	83.1537	82.9836	82.9836	82.9739	83.021	82.7004	80.651	80.2266	82.3029	82.1652	82.0819	82.483	82.6999	81.7247	98.9802	83.0403	79.5351	79.5954	89.6317	81.813	82.7607	81.4772	82.5298	82.5298	82.4822	82.5298	79.8753	79.8978	79.932	80.4311	80.4311	81.901	89.4051	99.2635	89.6317	89.4618	98.7535	88.984	89.1924	99.1497	98.1303	98.1303	89.6317	89.6317	89.6317	89.6317
9RSArrr/09	83.1346	83.0874	83.1442	83.2009	83.0306	83.0306	83.021	83.0114	82.509	81.3028	79.9208	83.3712	82.4401	82.3563	82.5865	82.8036	82.1143	90.1361	82.8604	79.5699	79.573	99.9435	82.0878	82.69	81.5242	82.5766	82.6901	82.7094	82.6901	79.6831	79.7052	79.7397	80.1246	80.1246	82.2893	98.1366	89.6825	98.306	98.1931	89.6259	94.0741	93.9394	90.017	89.3424	89.3424	97.2897	97.2897	97.2897	97.2897
9RSAvvv/09-AM778442	83.0874	83.0403	83.097	83.1537	82.9836	82.9836	82.9739	82.9642	82.4593	81.2538	79.8756	83.3239	82.3932	82.3094	82.5397	82.7567	82.0674	90.1416	82.8134	79.5249	79.5271	99.9436	82.041	82.6401	81.4772	82.5298	82.6432	82.6603	82.6432	79.638	79.6601	79.6946	80.0792	80.0792	82.2425	98.1377	89.6884	98.307	98.1941	89.5751	94.0774	93.943	90.0227	89.3484	89.3484	97.2912	97.2912	97.2912	97.2912
10IND2004/01-JQ740775	82.6901	82.5298	82.5865	82.6432	82.4731	82.4731	82.4631	82.4532	82.1579	81.1935	79.593	82.2462	81.5954	81.5131	82.1995	82.3029	81.7247	89.5184	82.5865	79.5249	79.5848	89.819	82.041	82.4593	81.4772	82.3596	82.4731	82.5416	82.4731	79.2986	79.3201	79.3552	79.4567	79.4567	82.0148	89.6493	89.2351	89.5362	89.7059	89.1785	89.2938	89.4299	89.5125	88.9518	88.9518	89.316	89.316	89.316	89.316
BTV-10_USA-Y00422	82.4064	82.3596	82.4163	82.4731	82.3029	82.3029	82.2928	82.2828	82.0374	80.9524	79.593	82.076	81.4245	81.3424	82.0295	82.1327	81.4963	89.5184	82.4163	79.4118	79.5848	89.5928	81.813	82.2182	81.2464	82.1894	82.3029	82.304	82.3029	79.2986	79.3201	79.3552	79.4567	79.4567	81.7871	89.4231	89.2351	89.31	89.4796	89.1785	89.123	89.2518	89.5125	88.9518	88.9518	89.0899	89.0899	89.0899	89.0899
BTV-10_isolate_2627-JX272523	83.0874	83.0403	83.097	83.1537	82.9836	82.9836	82.9739	82.9642	82.5196	81.1332	80.0905	83.2672	82.1083	82.025	82.5964	82.8134	81.9532	90.1927	82.9268	79.4567	79.573	97.8543	82.041	82.5799	81.4772	82.6432	82.7567	82.6603	82.7567	79.7397	79.7619	79.7963	80.0113	80.0113	82.2425	96.9509	89.8526	97.1203	97.0073	89.6259	93.3333	93.171	90.0737	89.3991	89.3991	96.5556	96.5556	96.5556	96.5556
BTV-11_isolate_4574-JX272513	83.2577	83.2104	83.2672	83.3239	83.1537	83.1537	83.1442	83.1346	82.821	81.6757	79.8191	83.5508	82.6781	82.5939	82.8231	83.0403	82.1816	90.1416	83.097	79.6946	79.5848	98.3634	82.3261	82.8813	81.8811	82.9268	83.0403	83.076	83.0403	79.5814	79.6034	79.638	80.1358	80.1358	82.527	97.5734	89.8017	97.6298	97.6298	89.5751	93.6219	93.4679	90.0227	89.3484	89.3484	96.8397	96.8397	96.8397	96.8397
BTV-11_strain_vaccine-JQ972845	83.1442	83.097	83.1537	83.2104	83.0403	83.0403	83.0306	83.021	82.7004	81.6757	79.706	83.4373	82.6781	82.5939	82.7098	82.9268	82.1816	90.0283	82.9836	79.5814	79.4694	98.2506	82.3261	82.7607	81.7657	82.8134	82.9268	82.9572	82.9268	79.4683	79.4901	79.5249	80.0226	80.0226	82.527	97.4605	89.6884	97.5169	97.5169	89.4618	93.6219	93.4679	89.9093	89.2351	89.2351	96.7269	96.7269	96.7269	96.7269
BTV-12_isolate_INDAPADBNMO1/11-KC662616	82.7982	82.808	82.7507	82.808	82.6361	82.6361	82.6261	82.6736	82.399	80.8318	80.0801	82.235	81.813	81.6408	82.1306	82.3496	81.6877	98.6262	82.6934	79.6105	79.8144	89.1242	81.7765	82.5799	81.2717	82.2923	82.2923	82.2967	82.2923	79.7251	79.7824	79.7824	80.2865	80.2865	81.8338	88.7808	99.0269	89.0097	88.838	98.5117	88.838	89.0606	98.7973	97.9966	97.9966	89.2387	89.2387	89.2387	89.2387
BTV-12_isolate_75005-JX272503	83.2577	83.2104	83.2672	83.3239	83.1537	83.1537	83.1442	83.1346	82.5196	81.2538	80.1583	83.2672	82.5641	82.4801	82.7098	82.9268	82.0103	90.3116	83.097	79.9208	79.9308	99.2099	81.984	82.821	81.5349	82.6999	82.8134	82.7791	82.8134	79.9208	79.9433	79.9774	80.249	80.249	82.1855	98.1941	89.8584	98.3634	98.2506	89.745	94.0205	93.8836	90.1927	89.5184	89.5184	97.2348	97.2348	97.2348	97.2348
BTV-13_USA-M97762	82.5766	82.5298	82.5865	82.6432	82.4731	82.4731	82.4631	82.4532	82.2182	81.3743	79.593	82.3596	81.5954	81.5131	82.0862	82.3029	81.6105	89.5751	82.5865	79.3552	79.5271	89.7059	81.927	82.399	81.4772	82.3596	82.4731	82.4822	82.4731	79.2986	79.3201	79.3552	79.5699	79.5699	81.901	89.5362	89.2918	89.4231	89.5928	89.2351	89.0661	89.1924	89.5692	89.2351	89.2351	89.2029	89.1464	89.1464	89.1464
BTV-13_isolate_160-JX272493	83.0874	83.0403	83.097	83.1537	82.9836	82.9836	82.9739	82.9642	82.6401	81.4346	80.2148	83.2104	82.5071	82.4232	82.5397	82.7567	82.0103	90.085	82.9268	80.1471	80.0461	98.4199	81.984	82.7607	81.4772	82.4731	82.5865	82.5416	82.5865	79.9774	80	80.0339	80.532	80.532	82.1855	97.4041	89.4051	97.6862	97.4605	89.6317	93.5649	93.4086	89.966	89.4051	89.4051	96.5576	96.5576	96.5576	96.5576
BTV-14_isolate_BT87/59-JX272483	82.8604	82.8134	82.8701	82.9268	82.7567	82.7567	82.7469	82.7371	82.3388	81.314	79.8191	82.9268	82.3362	82.2526	82.3129	82.5298	82.0674	90.085	82.5865	79.6946	79.5848	97.912	81.927	82.5196	81.5926	82.4163	82.5298	82.4822	82.5298	79.6946	79.7167	79.7511	80.1358	80.1358	82.1286	97.3476	89.5184	97.2912	97.4041	89.5184	93.6219	93.4086	89.966	89.2918	89.2918	96.5011	96.5011	96.5011	96.5011
BTV-15_isolate_23/8/65-JX272473	83.5414	83.494	83.5508	83.6075	83.4373	83.4373	83.4279	83.4185	82.7607	81.5552	79.6045	83.494	82.849	82.7645	83.1633	83.2672	82.5243	90.085	83.494	79.0842	79.0778	95.2032	82.7252	83.3032	82.1696	83.494	83.494	83.5511	83.494	79.593	79.6149	79.6495	80.0339	80.0339	82.6978	94.4131	89.745	94.4695	94.4695	89.5184	95.1136	94.9525	89.966	89.1218	89.1218	94.5946	94.5946	94.5946	94.5946
16NIG1982/10-KC853054	84.109	84.0613	84.118	84.1747	84.0045	84.0045	83.9955	83.9864	83.484	82.3388	80.1583	83.8911	83.6467	83.5609	83.5601	83.6642	82.8669	89.8017	83.8344	79.9208	79.9885	95.195	83.0673	83.7251	82.8044	83.7777	83.7777	83.7886	83.7777	80.1471	80.17	80.2036	80.7018	80.7018	83.0393	94.7428	89.4618	94.9124	94.7993	89.2351	96.9886	96.9121	89.6825	88.8385	88.8385	94.247	94.247	94.247	94.247
BTV-16_India-JQ924824	82.7469	82.6999	82.7567	82.8134	82.6432	82.6432	82.6334	82.6803	82.399	80.3496	80	82.1327	81.8803	81.7975	82.1429	82.3596	81.4392	98.2436	82.6999	79.2517	79.3642	89.0652	81.5279	82.4593	81.1887	82.3029	82.3029	82.2447	82.3029	79.6485	79.7274	79.7052	79.8071	79.8071	81.6164	88.9518	98.5269	89.0652	89.0085	98.1303	88.5845	88.7767	98.4127	97.6204	97.6204	89.0652	89.0652	89.0652	89.0652
BTV-17_USA-X17041	82.5766	82.5298	82.5865	82.6432	82.4731	82.4731	82.4631	82.4532	82.399	81.0729	79.4234	82.2462	81.5954	81.5131	82.0862	82.3029	81.7818	89.5184	82.5865	79.7511	79.8155	89.8756	81.984	82.4593	81.3618	82.4731	82.5865	82.5416	82.5865	79.129	79.1501	79.1855	79.6265	79.6265	81.9579	89.7059	89.3484	89.5928	89.7624	89.1785	89.2938	89.3705	89.5125	88.9518	88.9518	89.4291	89.3725	89.3725	89.3725
BTV-17_isolate_S7668-JX272453	82.7469	82.6999	82.7567	82.8134	82.6432	82.6432	82.6334	82.6235	82.2182	81.1332	80.7236	81.9626	82.2792	82.1957	82.2562	82.5298	80.9252	89.8584	82.4163	80.5995	80.3922	89.9321	81.0718	82.3388	80.9579	82.076	82.076	82.1853	82.076	80.6561	80.6799	80.7127	81.0979	81.0979	81.1611	89.31	89.0652	89.31	89.3665	89.4051	88.7813	88.9549	89.7392	88.9518	88.9518	89.4291	89.4291	89.4291	89.4291
BTV-18_isolate_BT32/76-JX272443	83.882	83.8344	83.8911	83.9478	83.7777	83.7777	83.7684	83.7592	83.6046	82.0374	79.593	83.6642	83.6467	83.5609	83.5601	83.6642	83.0383	89.745	83.7209	79.5814	79.6424	94.6863	83.2383	83.5443	82.5736	83.7777	83.7777	83.848	83.7777	79.5814	79.6034	79.638	80.5886	80.5886	83.21	94.3471	89.4051	94.5167	94.4036	89.1785	96.8182	96.7933	89.6259	88.7819	88.7819	93.8522	93.8522	93.8522	93.8522
BTV-19_isolate_25-2-JX272433	82.7469	82.6999	82.7567	82.8134	82.6432	82.6432	82.6334	82.6235	82.4593	81.6757	79.774	82.8701	82.5641	82.4801	82.7664	82.9836	82.0674	89.5751	82.8134	79.3103	79.3084	94.5824	82.2691	82.2785	81.4195	82.8701	82.8701	82.8385	82.8701	79.7626	79.7848	79.8191	80.1471	80.1471	82.2425	93.9052	89.3484	94.1874	93.9616	89.2351	94.8295	94.7743	89.5692	89.0085	89.0085	93.8063	93.8063	93.8063	93.8063
BTV-21-isolate_KMN07/05-JF747592	89.4161	89.4161	89.4161	89.4161	88.6861	88.6861	88.6861	88.6861	86.3454	86.3454	87.5912	88.6861	86.8613	86.8613	89.0511	89.4161	87.2263	97.4453	90.146	85.7664	86.3454	93.7956	87.2263	88.755	87.8906	88.3212	88.6861	88.6861	88.6861	87.2263	87.5912	87.5912	87.5912	87.5912	87.2263	93.0657	98.5401	93.0657	93.0657	97.4453	93.4066	93.4066	98.1752	97.4453	97.4453	93.0657	93.0657	93.0657	93.0657
BTV-22_isolate_84/184-JX272393	83.4847	83.4373	83.494	83.5508	83.3806	83.3806	83.3712	83.3617	82.821	81.6154	80.791	83.3239	82.3362	82.2526	82.8231	83.0403	82.1245	89.6884	83.097	80.1018	79.8847	97.1783	82.0981	82.8813	82.1696	83.0403	83.1537	83.076	83.1537	80.4975	80.521	80.554	80.4299	80.4299	82.2994	96.2754	89.2351	96.5576	96.3318	89.1218	92.8287	92.8147	89.5692	88.8952	88.8952	95.6571	95.6571	95.6571	95.6571
23IND1988/02-JQ771827	82.9739	82.9268	82.9836	83.0403	82.8701	82.8701	82.8604	82.9074	82.5799	80.5907	80.3399	82.3029	82.2792	82.1957	82.2562	82.4731	81.3821	99.3768	82.9268	79.3084	79.3642	89.5751	81.4709	82.5196	81.3618	82.5865	82.5865	82.5416	82.5865	80.102	80.1249	80.1587	80.3176	80.3176	81.5595	89.3484	98.6402	89.5751	89.4051	99.83	89.0411	89.2518	99.4331	98.7535	98.7535	89.6884	89.6884	89.6884	89.6884
23IND1997/01-KP696664	83.0306	82.9836	83.0403	83.097	82.9268	82.9268	82.9171	82.9642	82.6401	80.651	80.3966	82.3596	82.3362	82.2526	82.3129	82.5298	81.4392	99.4334	82.9836	79.3651	79.422	89.6317	81.5279	82.5799	81.4195	82.6432	82.6432	82.601	82.6432	80.1587	80.1817	80.2154	80.3744	80.3744	81.6164	89.4051	98.6969	89.6317	89.4618	99.8867	89.0982	89.3112	99.4898	98.8102	98.8102	89.745	89.745	89.745	89.745
23IND2004/07-KP696674	83.0306	82.9836	83.0403	83.097	82.9268	82.9268	82.9171	82.9642	82.6401	80.651	80.3966	82.3596	82.3362	82.2526	82.3129	82.5298	81.4392	99.4334	82.9836	79.3651	79.422	89.6317	81.5279	82.5799	81.4195	82.6432	82.6432	82.601	82.6432	80.1587	80.1817	80.2154	80.3744	80.3744	81.6164	89.4051	98.6969	89.6317	89.4618	99.8867	89.0982	89.3112	99.4898	98.8102	98.8102	89.745	89.745	89.745	89.745
23IND2004/08-KP696684	82.9739	82.9268	82.9836	83.0403	82.8701	82.8701	82.8604	82.9074	82.5799	80.5907	80.3399	82.3029	82.2792	82.1957	82.2562	82.4731	81.325	99.3201	82.9268	79.4218	79.3642	89.6317	81.4139	82.5196	81.3618	82.5865	82.5865	82.5416	82.5865	80.102	80.1249	80.1587	80.4311	80.4311	81.5026	89.4051	98.4703	89.6317	89.4618	99.6601	88.984	89.1924	99.263	98.5836	98.5836	89.6317	89.6317	89.6317	89.6317
23IND2004/09-KP696694	82.9739	82.9268	82.9836	83.0403	82.8701	82.8701	82.8604	82.9074	82.5799	80.5907	80.3399	82.3029	82.2792	82.1957	82.2562	82.4731	81.3821	99.3768	82.9268	79.3084	79.3642	89.5751	81.4709	82.5196	81.3618	82.5865	82.5865	82.5416	82.5865	80.102	80.1249	80.1587	80.3176	80.3176	81.5595	89.3484	98.6402	89.5751	89.4051	99.83	89.0411	89.2518	99.4331	98.7535	98.7535	89.6884	89.6884	89.6884	89.6884
BTV-23_isolate_5268/5-JX272403	83.0874	83.0403	83.097	83.1537	82.9836	82.9836	82.9739	83.021	82.5799	80.4702	80.5099	82.3029	82.2792	82.1957	82.3696	82.5865	81.3821	99.7734	83.0403	79.3651	79.422	89.9717	81.4709	82.6401	81.2464	82.5865	82.5865	82.5416	82.5865	80.0454	80.0681	80.102	80.4878	80.4878	81.5595	89.745	98.9235	89.9717	89.8017	99.4334	89.3265	89.5487	99.9433	98.8102	98.8102	89.9717	89.9717	89.9717	89.9717
BTV-24_isolate_BT24/84-JX272373	83.3712	83.3239	83.3806	83.4373	83.2672	83.2672	83.2577	83.2482	83.1224	81.9771	79.9435	83.5508	82.735	82.6507	83.3333	83.494	82.4672	89.5184	83.3239	79.0277	78.7896	94.3567	82.7822	82.9415	82.2274	83.494	83.494	83.4917	83.494	79.8191	79.8414	79.8756	79.8643	79.8643	82.7547	93.7923	88.9518	94.1874	93.8488	88.9518	94.7159	94.715	89.3991	88.6686	88.6686	93.6374	93.6374	93.6374	93.6374
SWI2008/01-EU839841	74.0205	74.0205	73.9602	74.0205	74.0205	74.0205	74.0205	74.0205	73.2972	72.9355	71.9711	73.7794	73.7191	73.7794	74.2013	74.141	73.5383	72.4533	74.141	71.6094	71.4286	73.3574	73.4177	74.2616	73.1766	73.3574	73.4177	73.3939	73.478	71.5491	71.6094	71.6094	71.5491	71.5491	73.4177	73.478	72.5136	73.6588	73.5383	72.5136	73.8999	73.8397	72.5136	72.6944	72.6944	72.9958	73.1163	73.1163	73.1163
26KUW2010/02-JN255158	73.2764	73.2346	73.2916	73.3485	73.2346	73.2346	73.2194	73.2041	72.7547	73.7191	72.6962	72.8929	73.913	73.8435	72.7945	72.8929	73.9106	73.5495	73.1777	73.2499	72.8381	74.2321	74.0126	73.1766	72.5956	73.2346	73.1777	73.2779	73.2346	72.8515	72.862	72.9084	73.1207	73.1207	74.1143	73.6064	73.8339	73.6633	73.6633	73.6633	74.0401	74.2874	73.6483	74.0046	74.0046	73.4926	73.4357	73.4357	73.4357
[truncated: 48 more columns]
