# Supplementary material for: Full-Genome Sequencing as a Basis for Molecular Epidemiology Studies of Bluetongue Virus in India
Source: PLoS One. 2015 Jun 29;10(6):e0131257. doi: 10.1371/journal.pone.0131257 (PMC4488075; doi:10.1371/journal.pone.0131257)
Supplement: S5 Table — Values for Seg-9 (lower left triangle)/VP6 gene (upper right triangle) for Indian isolates of BTV serotype 1, 2, 3, 9, 10, 12, 16, and 23 are highlighted in different colours. (XLSX) [file pone.0131257.s011.xlsx]

## Sheet: Table S5-VP6
Table S5: Percentage identities for BTV Seg-9/VP6 gene. Values for Seg-9 (lower left triangle)/VP6 gene (upper right triangle) for Indian isolates of BTV serotype 1, 2, 3, 9, 10, 12, 16, and 23 are highlighted in different colours.	1IND1985/01-KP696515	1IND1988/01-KP696524	1IND1992/01-JQ282776	1IND1992/02-KP696533	1IND1999/01-KP696542	1IND2001/01-KP696550	1IND2003/04-KP696560	1IND2003/05-KP696570	1IND2003/10-KP696580	BTV-1_strain_CSIRO156-JN881993	BTV-1_strain_SZ97/1-JN848767	BTV-1_isolate_SKN7/ABT/HSR-KF664121	BTV-1_isolate_DPP8304-KM099658	BTV-1_strain_Y863-KC879623	2IND1982/01-JQ713562	2TAI2003-AY493691	BTV-2_strain_v7291-JQ086249	BTV-3_strain_DPP973-JQ086289	3IND2003/08-JQ771821	BTV-4_strain_YTS-4-JX560421	BTV-7_strain_v6963-JQ086299	7AUS2007/01	BTV-9_strain_DP0837-JQ086309	BTV-9_isolate_2766-JX272537	9IND2004/02-KP696620	9IND2004/04-KP696630	9IND2005/01-KP696639	9IND2005/02-KP696649	9IND2005/03-KP696659	9GRE1999/31	BTV-12_strain-BTV12/PT/2003-GU390662	BTV-15_strain_DPP192-JQ086229	16RSAvvv/16	BTV-16_AUS_strain_AH5230-DQ289045	BTV-16_strain_DPP965-JQ086239	BTV-16_India-JQ924828	BTV-16_isolate_BTV16/Israel/2404/08-JQ970463	BTV-16_isolate_K31-08/ABT/HSR-KF664111	BTV-16_isolate_IND2010/cattle/16-JX007930	BTV-16_isolate_7766-JX272467	BTV-20_strain_CSIRO19-JQ086259	BTV-20_isolate_BT71/77-JX272427	BTV-21_strain_DPP86-JQ086269	BTV-21_isolate_CSIRO_154-JX272417	BTV-23_strain_DPP90-JQ086279	BTV-23_isolate_5268/5-JX272407	23IND1988/02-JQ771830	23IND1997/01-KP696668	23IND2004/07-KP696678
1IND1985/01-KP696515		100	100	99.697	99.697	100	99.697	99.697	93.3333	91.5152	72.3404	93.3333	87.2727	91.2121	92.4242	88.7879	87.5758	90	93.3333	89.3939	90.9091	90.9091	91.2121	72.0365	93.9394	93.9394	93.9394	93.9394	93.9394	92.7273	88.1818	86.9697	93.6364	91.25	92.1212	93.6364	70.2194	91.5152	93.3333	93.6364	91.8182	92.4242	88.1818	88.1818	91.2121	91.5152	93.3333	92.7273	93.3333
1IND1988/01-KP696524	100		100	99.697	99.697	100	99.697	99.697	93.3333	91.5152	72.3404	93.3333	87.2727	91.2121	92.4242	88.7879	87.5758	90	93.3333	89.3939	90.9091	90.9091	91.2121	72.0365	93.9394	93.9394	93.9394	93.9394	93.9394	92.7273	88.1818	86.9697	93.6364	91.25	92.1212	93.6364	70.2194	91.5152	93.3333	93.6364	91.8182	92.4242	88.1818	88.1818	91.2121	91.5152	93.3333	92.7273	93.3333
1IND1992/01-JQ282776	100	100		99.697	99.697	100	99.697	99.697	93.3333	91.5152	72.3404	93.3333	87.2727	91.2121	92.4242	88.7879	87.5758	90	93.3333	89.3939	90.9091	90.9091	91.2121	72.0365	93.9394	93.9394	93.9394	93.9394	93.9394	92.7273	88.1818	86.9697	93.6364	91.25	92.1212	93.6364	70.2194	91.5152	93.3333	93.6364	91.8182	92.4242	88.1818	88.1818	91.2121	91.5152	93.3333	92.7273	93.3333
1IND1992/02-KP696533	99.9049	99.9049	99.9049		99.3939	99.697	99.3939	99.3939	93.3333	91.2121	72.0365	93.3333	87.5758	91.5152	92.7273	88.4848	87.2727	90.303	93.6364	89.0909	91.2121	91.2121	91.5152	72.3404	93.6364	93.6364	93.6364	93.6364	93.6364	93.0303	88.4848	87.2727	93.9394	91.25	91.8182	93.3333	70.2194	91.2121	93.0303	93.9394	92.1212	92.1212	87.8788	87.8788	90.9091	91.8182	93.6364	92.7273	93.3333
1IND1999/01-KP696542	99.7143	99.7143	99.7143	99.619		99.697	100	100	93.0303	91.2121	72.0365	93.0303	86.9697	90.9091	92.1212	89.0909	87.2727	89.697	93.0303	89.0909	90.6061	90.6061	90.9091	71.7325	93.6364	93.6364	93.6364	93.6364	93.6364	93.0303	87.8788	86.6667	93.3333	91.25	91.8182	93.3333	70.2194	91.2121	93.0303	93.3333	91.5152	92.1212	87.8788	87.8788	90.9091	91.2121	93.0303	92.4242	93.0303
1IND2001/01-KP696550	100	100	100	99.9049	99.7143		99.697	99.697	93.3333	91.5152	72.3404	93.3333	87.2727	91.2121	92.4242	88.7879	87.5758	90	93.3333	89.3939	90.9091	90.9091	91.2121	72.0365	93.9394	93.9394	93.9394	93.9394	93.9394	92.7273	88.1818	86.9697	93.6364	91.25	92.1212	93.6364	70.2194	91.5152	93.3333	93.6364	91.8182	92.4242	88.1818	88.1818	91.2121	91.5152	93.3333	92.7273	93.3333
1IND2003/04-KP696560	99.6154	99.6154	99.6154	99.5192	99.8077	99.6154		100	93.0303	91.2121	72.0365	93.0303	86.9697	90.9091	92.1212	89.0909	87.2727	89.697	93.0303	89.0909	90.6061	90.6061	90.9091	71.7325	93.6364	93.6364	93.6364	93.6364	93.6364	93.0303	87.8788	86.6667	93.3333	91.25	91.8182	93.3333	70.2194	91.2121	93.0303	93.3333	91.5152	92.1212	87.8788	87.8788	90.9091	91.2121	93.0303	92.4242	93.0303
1IND2003/05-KP696570	99.6165	99.6165	99.6165	99.5206	99.8082	99.6165	99.8077		93.0303	91.2121	72.0365	93.0303	86.9697	90.9091	92.1212	89.0909	87.2727	89.697	93.0303	89.0909	90.6061	90.6061	90.9091	71.7325	93.6364	93.6364	93.6364	93.6364	93.6364	93.0303	87.8788	86.6667	93.3333	91.25	91.8182	93.3333	70.2194	91.2121	93.0303	93.3333	91.5152	92.1212	87.8788	87.8788	90.9091	91.2121	93.0303	92.4242	93.0303
1IND2003/10-KP696580	92.2053	92.2053	92.2053	92.3004	91.9048	92.2053	91.7308	91.7546		91.5152	71.7325	100	88.7879	91.5152	94.2424	90	88.1818	90.303	94.5455	91.2121	91.8182	91.8182	92.4242	72.3404	95.1515	95.1515	95.1515	95.1515	95.1515	94.5455	89.697	88.1818	97.5758	91.875	92.4242	95.1515	71.1599	93.0303	94.8485	97.5758	92.4242	92.7273	89.3939	89.3939	90.6061	96.0606	99.697	99.3939	100
BTV-1_strain_CSIRO156-JN881993	92.6806	92.6806	92.6806	92.5856	92.381	92.6806	92.2115	92.2339	91.9202		72.3404	91.5152	87.2727	90.6061	91.8182	89.0909	86.9697	97.8788	92.1212	89.3939	93.6364	93.6364	96.6667	72.3404	93.0303	93.0303	93.0303	93.0303	93.0303	91.8182	88.4848	87.5758	91.2121	94.0625	94.8485	93.0303	72.7273	90.9091	92.7273	91.2121	91.8182	92.4242	89.697	89.697	98.4848	91.5152	91.5152	91.5152	91.5152
BTV-1_strain_SZ97/1-JN848767	76.4088	76.4088	76.4088	76.3133	76.2679	76.4088	76.0618	76.0116	76.7908	76.0267		71.7325	70.5167	73.5562	72.3404	72.6444	72.3404	71.4286	72.0365	72.9483	72.0365	72.0365	71.4286	93.3131	72.9483	72.9483	72.9483	72.9483	72.9483	72.6444	72.9483	70.2128	71.4286	70.2194	71.7325	73.2523	94.0439	70.8207	72.6444	71.4286	71.1246	71.7325	70.8207	70.8207	72.0365	71.4286	71.7325	71.7325	71.7325
BTV-1_isolate_SKN7/ABT/HSR-KF664121	92.2053	92.2053	92.2053	92.3004	91.9048	92.2053	91.7308	91.7546	100	91.9202	76.7908		88.7879	91.5152	94.2424	90	88.1818	90.303	94.5455	91.2121	91.8182	91.8182	92.4242	72.3404	95.1515	95.1515	95.1515	95.1515	95.1515	94.5455	89.697	88.1818	97.5758	91.875	92.4242	95.1515	71.1599	93.0303	94.8485	97.5758	92.4242	92.7273	89.3939	89.3939	90.6061	96.0606	99.697	99.3939	100
BTV-1_isolate_DPP8304-KM099658	89.426	89.426	89.426	89.5267	89.3253	89.426	89.3253	89.3253	90.9366	91.2387	75.3286	90.9366		95.4545	89.0909	93.9394	92.1212	86.3636	88.7879	95.4545	87.2727	87.2727	88.4848	70.5167	89.0909	89.0909	89.0909	89.0909	89.0909	88.7879	94.5455	89.697	88.7879	87.1875	87.5758	89.0909	69.906	88.1818	89.0909	88.7879	87.8788	87.8788	89.3939	89.3939	86.3636	88.1818	89.0909	88.7879	88.7879
BTV-1_strain_Y863-KC879623	91.2464	91.2464	91.2464	91.3416	91.0391	91.2464	90.9615	90.8829	92.4833	92.3882	77.2901	92.4833	97.1803		91.8182	95.4545	93.3333	89.697	92.1212	97.5758	91.2121	91.2121	91.8182	73.2523	92.4242	92.4242	92.4242	92.4242	92.4242	92.1212	96.0606	91.5152	91.5152	90.3125	90.9091	92.4242	72.1003	90.6061	92.4242	91.5152	91.2121	91.2121	92.1212	92.1212	89.697	90.9091	91.8182	91.5152	91.5152
2IND1982/01-JQ713562	92.3954	92.3954	92.3954	92.4905	92.0952	92.3954	91.9231	91.9463	94.2966	93.251	77.7459	94.2966	91.7422	92.5785		90	88.4848	90.9091	97.2727	91.2121	91.2121	91.2121	92.1212	73.2523	96.9697	96.9697	96.9697	96.9697	96.9697	96.6667	90	87.5758	94.2424	91.25	91.8182	96.9697	71.1599	95.4545	96.6667	94.2424	92.7273	92.7273	90.303	90.303	91.2121	94.5455	94.5455	93.6364	94.2424
2TAI2003-AY493691	89.7241	89.7241	89.7241	89.6289	89.9905	89.7241	89.9038	89.8273	90.7707	91.5319	77.0992	90.7707	96.4753	96.673	91.627		92.1212	87.5758	89.697	96.0606	89.697	89.697	89.697	72.3404	90.6061	90.6061	90.6061	90.6061	90.6061	90.303	97.5758	88.4848	89.697	89.375	90	90.6061	71.7868	89.3939	90.6061	89.697	89.0909	89.697	90	90	88.1818	89.3939	90	90	90
BTV-2_strain_v7291-JQ086249	89.1762	89.1762	89.1762	89.0805	88.8676	89.1762	88.7283	88.7283	89.8467	91.092	76.25	89.8467	95.1662	95.7854	90.9004	94.636		85.4545	88.1818	93.3333	86.3636	86.3636	87.5758	71.7325	89.0909	89.0909	89.0909	89.0909	89.0909	87.5758	92.1212	86.9697	87.8788	86.875	87.2727	89.0909	71.4734	86.9697	88.4848	87.8788	86.6667	87.2727	90.6061	90.6061	86.0606	86.9697	88.1818	88.1818	88.1818
BTV-3_strain_DPP973-JQ086289	92.4905	92.4905	92.4905	92.5856	92.1905	92.4905	92.0192	92.0422	91.8251	98.8593	76.1223	91.8251	91.3394	92.2931	93.346	91.2464	90.8046		91.2121	87.8788	92.7273	92.7273	95.7576	72.0365	91.5152	91.5152	91.5152	91.5152	91.5152	90.9091	87.5758	86.6667	90.303	92.8125	93.3333	91.5152	72.4138	90	91.2121	90.303	91.5152	90.9091	88.1818	88.1818	98.1818	90.6061	90.6061	90.303	90.303
3IND2003/08-JQ771821	92.5856	92.5856	92.5856	92.6806	92.2857	92.5856	92.1154	92.1381	94.2966	93.5361	77.6504	94.2966	91.4401	92.5785	98.6692	91.4367	90.9004	93.5361		90.9091	91.5152	91.5152	93.0303	72.9483	98.7879	98.7879	98.7879	98.7879	98.7879	97.5758	89.697	87.8788	94.5455	91.5625	92.1212	98.4848	70.8464	95.7576	97.5758	94.5455	93.3333	93.3333	89.3939	89.3939	91.5152	94.8485	94.8485	93.9394	94.5455
BTV-4_strain_YTS-4-JX560421	90.5804	90.5804	90.5804	90.4853	90.5624	90.5804	90.3846	90.3071	92.0076	91.5319	77.7672	92.0076	96.9789	97.5285	91.9125	96.673	95.2107	91.2464	91.7222		89.3939	89.3939	90	72.6444	91.8182	91.8182	91.8182	91.8182	91.8182	90.9091	96.0606	90	90.9091	88.75	89.697	91.8182	71.4734	90.6061	91.8182	90.9091	89.3939	90	91.5152	91.5152	88.4848	90.303	91.2121	91.2121	91.2121
BTV-7_strain_v6963-JQ086299	92.4905	92.4905	92.4905	92.5856	92.1905	92.4905	92.0192	92.0422	92.7757	94.962	77.7459	92.7757	91.4401	92.9591	93.1559	91.8173	91.2835	94.8669	93.1559	91.7222		100	94.5455	72.6444	91.8182	91.8182	91.8182	91.8182	91.8182	91.8182	89.697	88.1818	91.5152	97.8125	98.1818	91.8182	72.7273	89.697	91.5152	91.5152	92.1212	92.1212	89.0909	89.0909	92.7273	90.6061	92.1212	91.5152	91.8182
7AUS2007/01	92.4905	92.4905	92.4905	92.5856	92.1905	92.4905	92.0192	92.0422	92.7757	94.962	77.7459	92.7757	91.4401	92.9591	93.1559	91.8173	91.2835	94.8669	93.1559	91.7222	100		94.5455	72.6444	91.8182	91.8182	91.8182	91.8182	91.8182	91.8182	89.697	88.1818	91.5152	97.8125	98.1818	91.8182	72.7273	89.697	91.5152	91.5152	92.1212	92.1212	89.0909	89.0909	92.7273	90.6061	92.1212	91.5152	91.8182
BTV-9_strain_DP0837-JQ086309	92.823	92.823	92.823	92.9187	92.5216	92.823	92.3745	92.3745	92.823	97.8947	76.3689	92.823	92.0443	93.3971	93.5885	92.0574	91.7466	97.6077	93.9713	92.5359	95.6938	95.6938		72.0365	92.7273	92.7273	92.7273	92.7273	92.7273	92.4242	89.697	89.0909	92.4242	94.6875	95.1515	92.7273	72.1003	90.6061	92.4242	92.4242	93.3333	93.3333	90	90	95.7576	92.1212	92.7273	92.4242	92.4242
BTV-9_isolate_2766-JX272537	77.0774	77.0774	77.0774	77.1729	77.1292	77.0774	76.834	76.7823	77.2684	77.0774	92.469	77.2684	75.5308	77.5763	78.0325	77.4809	76.0577	77.2684	78.128	77.958	78.4145	78.4145	77.2334		72.6444	72.6444	72.6444	72.6444	72.6444	73.2523	73.2523	70.8207	72.9483	70.8464	72.0365	72.9483	92.163	71.1246	72.3404	72.9483	71.4286	71.4286	70.2128	70.2128	72.3404	71.7325	72.6444	72.3404	72.3404
9IND2004/02-KP696620	92.3004	92.3004	92.3004	92.2053	92	92.3004	91.8269	91.8504	93.9163	93.346	77.5549	93.9163	90.8359	92.1979	97.8137	91.0561	90.9004	93.1559	98.8593	91.7222	92.9658	92.9658	93.3971	78.0325		100	100	100	100	97.2727	90	87.8788	94.8485	92.1875	93.0303	99.3939	71.4734	96.0606	98.4848	94.8485	93.3333	93.9394	90.303	90.303	92.1212	95.1515	95.1515	94.5455	95.1515
9IND2004/04-KP696630	92.3004	92.3004	92.3004	92.2053	92	92.3004	91.8269	91.8504	93.9163	93.346	77.5549	93.9163	90.8359	92.1979	97.8137	91.0561	90.9004	93.1559	98.8593	91.7222	92.9658	92.9658	93.3971	78.0325	100		100	100	100	97.2727	90	87.8788	94.8485	92.1875	93.0303	99.3939	71.4734	96.0606	98.4848	94.8485	93.3333	93.9394	90.303	90.303	92.1212	95.1515	95.1515	94.5455	95.1515
9IND2005/01-KP696639	92.3004	92.3004	92.3004	92.2053	92	92.3004	91.8269	91.8504	93.9163	93.346	77.5549	93.9163	90.8359	92.1979	97.8137	91.0561	90.9004	93.1559	98.8593	91.7222	92.9658	92.9658	93.3971	78.0325	100	100		100	100	97.2727	90	87.8788	94.8485	92.1875	93.0303	99.3939	71.4734	96.0606	98.4848	94.8485	93.3333	93.9394	90.303	90.303	92.1212	95.1515	95.1515	94.5455	95.1515
9IND2005/02-KP696649	92.3004	92.3004	92.3004	92.2053	92	92.3004	91.8269	91.8504	93.9163	93.346	77.5549	93.9163	90.8359	92.1979	97.8137	91.0561	90.9004	93.1559	98.8593	91.7222	92.9658	92.9658	93.3971	78.0325	100	100	100		100	97.2727	90	87.8788	94.8485	92.1875	93.0303	99.3939	71.4734	96.0606	98.4848	94.8485	93.3333	93.9394	90.303	90.303	92.1212	95.1515	95.1515	94.5455	95.1515
9IND2005/03-KP696659	92.2053	92.2053	92.2053	92.1103	91.9048	92.2053	91.7308	91.7546	94.0114	93.251	77.4594	94.0114	90.7351	92.1028	97.7186	90.961	90.8046	93.0608	98.7643	91.627	92.8707	92.8707	93.3014	78.128	99.9049	99.9049	99.9049	99.9049		97.2727	90	87.8788	94.8485	92.1875	93.0303	99.3939	71.4734	96.0606	98.4848	94.8485	93.3333	93.9394	90.303	90.303	92.1212	95.1515	95.1515	94.5455	95.1515
9GRE1999/31	92.189	92.189	92.189	92.2854	92.3819	92.189	92.2631	92.2854	93.9248	92.7676	77.6163	93.9248	91.4401	92.471	97.5892	91.6023	90.5039	92.7676	98.3607	91.6988	92.7676	92.7676	93.3981	77.7132	97.4928	97.4928	97.4928	97.4928	97.3963		89.697	87.5758	94.5455	92.1875	92.4242	97.2727	72.1003	95.1515	96.9697	94.5455	93.3333	93.3333	89.0909	89.0909	91.2121	94.2424	94.8485	93.9394	94.5455
BTV-12_strain-BTV12/PT/2003-GU390662	89.2483	89.2483	89.2483	89.3435	89.3232	89.2483	89.2308	89.1555	91.0561	91.0561	77.1947	91.0561	96.576	96.5779	91.3416	98.5741	94.5402	90.961	91.1513	96.3878	91.9125	91.9125	91.866	77.3855	90.5804	90.5804	90.5804	90.5804	90.4853	91.3127		89.0909	89.697	88.75	89.3939	90	72.1003	88.7879	90	89.697	89.3939	89.3939	90.6061	90.6061	87.5758	89.3939	90	89.697	89.697
BTV-15_strain_DPP192-JQ086229	89.1532	89.1532	89.1532	89.2483	89.0372	89.1532	88.9423	88.8676	90.5804	90.6755	75.7634	90.5804	92.8499	93.251	91.0561	92.1103	91.6667	90.4853	91.0561	92.8707	90.6755	90.6755	91.5789	76.9084	90.6755	90.6755	90.6755	90.6755	90.7707	91.0232	92.0152		88.4848	87.1875	87.8788	87.8788	70.5329	86.0606	87.8788	88.4848	88.1818	88.1818	88.7879	88.7879	86.6667	87.2727	88.4848	88.1818	88.1818
16RSAvvv/16	93.251	93.251	93.251	93.346	92.9524	93.251	92.7885	92.8092	96.9582	93.251	77.2684	96.9582	92.2457	93.9106	95.4373	91.8173	91.4751	93.346	95.4373	92.6736	93.7262	93.7262	94.1627	78.128	95.057	95.057	95.057	95.057	95.1521	94.8891	91.9125	92.1979		91.5625	92.1212	94.8485	70.8464	92.7273	94.5455	100	92.4242	92.4242	88.4848	88.4848	90.303	96.0606	97.8788	96.9697	97.5758
BTV-16_AUS_strain_AH5230-DQ289045	92.0164	92.0164	92.0164	92.0164	92.0164	92.0164	92.0164	92.0164	92.7329	95.1894	75.6423	92.7329	91.4849	92.7329	92.8352	92.0164	90.8905	94.9846	92.8352	91.7093	97.7482	97.7482	96.1105	76.6701	92.3234	92.3234	92.3234	92.3234	92.2211	92.7329	91.7093	90.2764	93.654		99.375	92.1875	71.7868	90.625	91.875	91.5625	92.1875	92.5	88.4375	88.4375	93.125	90.625	91.875	91.5625	91.875
BTV-16_strain_DPP965-JQ086239	92.9389	92.9389	92.9389	92.8435	92.6386	92.9389	92.4928	92.4928	93.2252	95.8015	77.1073	93.2252	91.9436	93.3206	93.6069	92.5573	91.5709	95.5153	93.6069	92.4618	98.187	98.187	96.555	77.7778	93.2252	93.2252	93.2252	93.2252	93.1298	93.2236	92.271	91.0305	94.1794	99.5906		93.0303	72.4138	90.9091	92.7273	92.1212	92.7273	93.3333	89.3939	89.3939	93.9394	91.2121	92.4242	92.1212	92.4242
BTV-16_India-JQ924828	92.6806	92.6806	92.6806	92.5856	92.381	92.6806	92.2115	92.2339	94.3916	93.5361	78.1489	94.3916	91.9436	92.9658	98.289	92.0152	91.5709	93.4411	98.8593	92.3004	93.4411	93.4411	93.6842	78.0534	98.5741	98.5741	98.5741	98.5741	98.4791	97.5892	91.5399	91.0646	95.5323	93.0399	93.8931		71.7868	96.6667	99.0909	94.8485	93.3333	93.9394	90.303	90.303	92.1212	95.1515	95.1515	94.5455	95.1515
BTV-16_isolate_BTV16/Israel/2404/08-JQ970463	74.0586	74.0586	74.0586	74.0586	74.0586	74.0586	74.0586	74.0586	74.8954	75.1046	95.7158	74.8954	75	75.4184	75.7322	75.7322	74.477	75	75.7322	75.9414	76.046	76.046	74.8954	90.9091	75.9414	75.9414	75.9414	75.9414	75.8368	76.046	75.6276	74.5816	75.4184	75.4184	75.4184	76.2552		70.5329	71.7868	70.8464	71.7868	72.1003	69.906	69.906	72.7273	70.2194	71.1599	71.1599	71.1599
BTV-16_isolate_K31-08/ABT/HSR-KF664111	91.5399	91.5399	91.5399	91.4449	91.4286	91.5399	91.1538	91.1793	93.251	92.3004	77.2684	93.251	91.2387	91.9125	97.3384	91.3416	90.5172	92.3954	97.5285	91.627	92.2053	92.2053	92.4402	77.1729	96.8631	96.8631	96.8631	96.8631	96.7681	96.5284	90.8658	90.1047	94.3916	92.2211	92.6527	98.289	75.7322		97.5758	92.7273	91.5152	92.1212	88.1818	88.1818	90.303	93.0303	93.0303	92.4242	93.0303
BTV-16_isolate_IND2010/cattle/16-JX007930	92.3954	92.3954	92.3954	92.3004	92.0952	92.3954	91.9231	91.9463	94.2966	93.251	78.2235	94.2966	91.8429	92.7688	98.0989	92.0076	91.2835	93.1559	98.4791	92.2931	93.1559	93.1559	93.3971	77.7459	98.0038	98.0038	98.0038	98.0038	97.9087	97.3963	91.7222	90.8658	95.2471	92.7329	93.6069	99.4297	76.4644	98.4791		94.5455	93.3333	93.9394	90	90	91.8182	94.8485	94.8485	94.2424	94.8485
BTV-16_isolate_7766-JX272467	93.251	93.251	93.251	93.346	92.9524	93.251	92.7885	92.8092	96.9582	93.251	77.2684	96.9582	92.2457	93.9106	95.4373	91.8173	91.4751	93.346	95.4373	92.6736	93.7262	93.7262	94.1627	78.128	95.057	95.057	95.057	95.057	95.1521	94.8891	91.9125	92.1979	100	93.654	94.1794	95.5323	75.4184	94.3916	95.2471		92.4242	92.4242	88.4848	88.4848	90.303	96.0606	97.8788	96.9697	97.5758
BTV-20_strain_CSIRO19-JQ086259	92.9658	92.9658	92.9658	93.0608	92.6667	92.9658	92.5	92.5216	93.1559	94.2966	77.1729	93.1559	91.2387	92.5785	93.9163	91.2464	90.9004	94.4867	93.9163	91.5319	94.1065	94.1065	94.9282	77.7459	93.5361	93.5361	93.5361	93.5361	93.4411	93.9248	91.1513	90.5804	94.1065	94.0635	94.7519	94.0114	75.7322	92.7757	93.9163	94.1065		98.7879	89.697	89.697	90.9091	92.1212	92.7273	91.8182	92.4242
BTV-20_isolate_BT71/77-JX272427	93.0608	93.0608	93.0608	92.9658	92.7619	93.0608	92.5962	92.6174	93.1559	94.3916	77.3639	93.1559	91.2387	92.5785	93.9163	91.4367	91.092	94.2966	93.9163	91.7222	94.1065	94.1065	94.9282	77.7459	93.7262	93.7262	93.7262	93.7262	93.6312	93.9248	91.1513	90.5804	94.1065	94.1658	94.9427	94.2015	75.8368	92.9658	94.1065	94.1065	99.6198		90.303	90.303	91.5152	92.1212	92.7273	92.1212	92.7273
BTV-21_strain_DPP86-JQ086269	90.3901	90.3901	90.3901	90.295	90.0858	90.3901	90	89.9232	91.2464	91.9125	76.9084	91.2464	92.4471	93.7262	92.1028	92.3954	92.7203	91.627	91.7222	93.346	91.4367	91.4367	92.6316	76.4313	91.7222	91.7222	91.7222	91.7222	91.627	91.1197	92.2053	92.3954	92.2931	90.9928	91.9847	92.1103	75.2092	91.1513	91.9125	92.2931	91.7222	91.9125		100	88.7879	88.1818	89.3939	89.3939	89.3939
BTV-21_isolate_CSIRO_154-JX272417	90.3901	90.3901	90.3901	90.295	90.0858	90.3901	90	89.9232	91.2464	91.9125	76.9084	91.2464	92.4471	93.7262	92.1028	92.3954	92.7203	91.627	91.7222	93.346	91.4367	91.4367	92.6316	76.4313	91.7222	91.7222	91.7222	91.7222	91.627	91.1197	92.2053	92.3954	92.2931	90.9928	91.9847	92.1103	75.2092	91.1513	91.9125	92.2931	91.7222	91.9125	100		88.7879	88.1818	89.3939	89.3939	89.3939
BTV-23_strain_DPP90-JQ086279	92.6357	92.6357	92.6357	92.5388	92.3375	92.6357	92.3226	92.3226	91.6667	99.3217	75.6809	91.6667	91.138	92.345	93.0233	91.376	90.9884	99.1279	93.2171	91.376	94.7674	94.7674	97.7713	76.6537	93.0233	93.0233	93.0233	93.0233	92.9264	92.4731	90.8915	90.407	93.0233	95.087	95.6395	93.314	74.7908	92.0543	93.0233	93.0233	94.0891	94.186	91.7636	91.7636		90.6061	90.6061	90.6061	90.6061
BTV-23_isolate_5268/5-JX272407	92.4905	92.4905	92.4905	92.5856	92.1905	92.4905	92.0192	92.0422	96.9582	93.5361	76.9819	96.9582	91.5408	93.4348	95.3422	91.1513	90.9962	93.6312	95.3422	92.1979	93.4411	93.4411	94.2584	77.4594	94.962	94.962	94.962	94.962	95.057	94.7927	91.2464	91.3416	97.9087	93.347	93.8931	95.4373	74.8954	94.2966	95.1521	97.9087	94.2015	94.2015	91.9125	91.9125	93.314		96.3636	95.4545	96.0606
23IND1988/02-JQ771830	92.3004	92.3004	92.3004	92.3954	92	92.3004	91.8269	91.8504	99.9049	92.0152	76.8863	99.9049	91.0373	92.5785	94.3916	90.8658	89.9425	91.9202	94.3916	92.1028	92.8707	92.8707	92.9187	77.3639	94.0114	94.0114	94.0114	94.0114	94.1065	94.0212	91.1513	90.6755	97.0532	92.7329	93.3206	94.4867	74.8954	93.346	94.3916	97.0532	93.251	93.251	91.3416	91.3416	91.7636	97.0532		99.0909	99.697
23IND1997/01-KP696668	92.0152	92.0152	92.0152	92.1103	91.7143	92.0152	91.5385	91.5628	99.8099	91.9202	76.7908	99.8099	90.9366	92.4833	94.1065	90.7707	89.8467	91.8251	94.1065	92.0076	92.7757	92.7757	92.823	77.2684	93.7262	93.7262	93.7262	93.7262	93.8213	93.7319	91.0561	90.5804	96.7681	92.7329	93.2252	94.2015	74.8954	93.0608	94.1065	96.7681	92.9658	92.9658	91.2464	91.2464	91.6667	96.7681	99.7148		99.3939
23IND2004/07-KP696678	92.2053	92.2053	92.2053	92.3004	91.9048	92.2053	91.7308	91.7546	100	91.9202	76.7908	100	90.9366	92.4833	94.2966	90.7707	89.8467	91.8251	94.2966	92.0076	92.7757	92.7757	92.823	77.2684	93.9163	93.9163	93.9163	93.9163	94.0114	93.9248	91.0561	90.5804	96.9582	92.7329	93.2252	94.3916	74.8954	93.251	94.2966	96.9582	93.1559	93.1559	91.2464	91.2464	91.6667	96.9582	99.9049	99.8099
23IND2004/08-KP696688	92.1103	92.1103	92.1103	92.2053	91.8095	92.1103	91.6346	91.6587	99.9049	92.0152	76.6953	99.9049	90.8359	92.3882	94.2015	90.6755	89.751	91.9202	94.2015	91.9125	92.6806	92.6806	92.7273	77.1729	93.8213	93.8213	93.8213	93.8213	93.9163	93.8284	90.961	90.4853	96.8631	92.6305	93.1298	94.2966	74.7908	93.1559	94.2015	96.8631	93.0608	93.0608	91.1513	91.1513	91.7636	96.8631	99.8099	99.7148	99.9049
23IND2004/09-KP696698	92.2784	92.2784	92.2784	92.3737	91.9847	92.2784	91.8112	91.8348	100	92.0877	76.8199	100	91.0282	92.5573	94.3756	90.8397	89.9135	91.9924	94.3756	92.0802	92.8503	92.8503	92.9942	77.2989	93.9943	93.9943	93.9943	93.9943	94.0896	94.0097	91.126	90.6489	97.0448	92.7329	93.3014	94.4709	74.8954	93.327	94.3756	97.0448	93.2316	93.2316	91.3168	91.3168	91.8367	97.0448	100	99.8093	100
BTV-1_strain_RSArrrr/01-JX680465	76.4088	76.4088	76.4088	76.3133	76.2679	76.4088	76.0618	76.0116	76.7908	76.0267	100	76.7908	75.3286	77.2901	77.7459	77.0992	76.25	76.1223	77.6504	77.7672	77.7459	77.7459	76.3689	92.469	77.5549	77.5549	77.5549	77.5549	77.4594	77.6163	77.1947	75.7634	77.2684	75.6423	77.1073	78.1489	95.7158	77.2684	78.2235	77.2684	77.1729	77.3639	76.9084	76.9084	75.6809	76.9819	76.8863	76.7908	76.7908
BTV-1_isolate_5012-JX272387	76.2178	76.2178	76.2178	76.3133	76.0766	76.2178	75.8687	75.8189	76.6953	76.3133	98.3794	76.6953	75.5308	77.2901	77.7459	76.9084	76.25	76.4088	77.6504	77.5763	78.0325	78.0325	76.4649	91.8017	77.3639	77.3639	77.3639	77.3639	77.2684	77.6163	77.1947	75.4771	77.1729	76.1562	77.2031	77.958	95.8203	77.2684	78.0325	77.1729	77.2684	77.2684	76.5267	76.5267	75.7782	76.8863	76.7908	76.6953	76.6953
2IND1993/01-KP696590	75.7402	75.7402	75.7402	75.8357	75.7895	75.7402	75.4826	75.4335	77.5549	76.4088	88.4652	77.5549	75.3286	77.2901	77.4594	76.7176	76.1538	76.5998	77.5549	77.6718	77.1729	77.1729	75.9846	90.4671	77.3639	77.3639	77.3639	77.3639	77.2684	77.3256	76.6221	76.6221	77.5549	75.4368	76.6284	77.4809	86.6249	76.6953	76.9819	77.5549	76.9819	76.9819	75.8588	75.8588	75.9728	77.4594	77.4594	77.5549	77.5549
2IND1994/01-KP268782	76.1223	76.1223	76.1223	76.2178	76.1722	76.1223	75.8687	75.8189	78.2235	76.7908	89.0372	78.2235	76.0364	77.8626	78.0325	77.3855	76.7308	76.9819	78.128	78.2443	77.7459	77.7459	76.561	90.9438	77.937	77.937	77.937	77.937	77.8415	77.907	77.2901	77.1947	78.128	76.0534	77.2031	78.0534	87.2518	77.2684	77.5549	78.128	77.5549	77.5549	76.4313	76.4313	76.3619	78.0325	78.128	78.2235	78.2235
2IND2003/01-KP696600	75.7253	75.7253	75.7253	75.6286	75.9188	75.7253	75.9188	75.9188	76.4023	75.4352	97.5845	76.4023	74.9242	76.5957	77.2727	76.7892	75.7253	75.4352	77.3694	77.0793	77.0793	77.0793	75.6783	91.9807	77.0793	77.0793	77.0793	77.0793	76.9826	77.7237	76.6925	75.2418	76.7892	75.4368	76.4023	77.5629	95.7158	76.9826	77.5629	76.7892	76.499	76.6925	76.0155	76.0155	75.3171	76.499	76.499	76.4023	76.4023
2IND2003/02-JQ681264	75.8422	75.8422	75.8422	75.7459	76.0346	75.8422	75.7722	76.0346	76.5159	75.5534	97.4038	76.5159	74.8231	76.5159	77.3821	76.7084	75.7253	75.5534	77.4783	76.9971	77.1896	77.1896	75.6783	91.8269	77.1896	77.1896	77.1896	77.1896	77.0934	77.8316	76.6121	75.1684	76.9009	75.334	76.4251	77.5962	95.6113	77.0934	77.6708	76.9009	76.6121	76.8046	75.9384	75.9384	75.2195	76.6121	76.6121	76.5159	76.5159
2IND2003/03-KP696610	75.7402	75.7402	75.7402	75.6447	76.0994	75.7402	76.0386	76.0116	76.4088	75.4537	97.1374	76.4088	74.9242	76.4088	77.2684	76.5043	75.5534	75.4537	77.3639	76.8863	77.0774	77.0774	75.5769	91.6031	77.0774	77.0774	77.0774	77.0774	76.9819	77.907	76.4088	74.9761	76.7908	75.4368	76.3183	77.4809	95.7158	76.9819	77.5549	76.7908	76.5043	76.6953	75.8357	75.8357	75.1946	76.5043	76.5043	76.4088	76.4088
BTV-2_isolate_BTV2/Israel/1822/11-JQ970443	73.9222	73.9222	73.9222	73.9222	73.9222	73.9222	73.9222	73.9222	74.8686	74.6583	95.5882	74.8686	75.0789	75.184	75.6046	75.4995	74.2376	74.7634	75.6046	75.9201	75.8149	75.8149	74.8686	90.5462	75.6046	75.6046	75.6046	75.6046	75.4995	75.9201	75.3943	74.5531	75.184	75.184	75.184	75.9201	98.2124	75.6046	76.3407	75.184	75.4995	75.6046	74.7634	74.7634	74.5531	74.6583	74.8686	74.8686	74.8686
2RSAvvvv/02	75.0253	75.0253	75.0253	74.9242	74.9242	75.0253	74.9242	74.9242	75.7331	74.8231	97.7778	75.7331	75.0253	76.0364	76.7442	75.8342	75.1264	74.8231	76.7442	76.4408	76.4408	76.4408	75.1264	91.9192	76.4408	76.4408	76.4408	76.4408	76.3397	76.9464	75.9353	74.5197	76.1375	75.0782	75.7331	76.9464	95.7158	76.4408	76.9464	76.1375	75.8342	76.0364	75.3286	75.3286	74.7219	75.8342	75.8342	75.7331	75.7331
2RSArrrr/02	76.0267	76.0267	76.0267	75.9312	76.0766	76.0267	75.8687	75.8189	76.6953	75.7402	97.7121	76.6953	75.0253	77.0038	77.5549	77.1947	75.9615	75.7402	77.6504	77.5763	77.3639	77.3639	75.9846	92.2784	77.3639	77.3639	77.3639	77.3639	77.2684	77.8101	77.2901	75.8588	77.0774	75.4368	76.7241	77.7672	95.7158	77.3639	77.8415	77.0774	76.7908	76.9819	76.4313	76.4313	75.2918	76.7908	76.7908	76.6953	76.6953
BTV-2_USA_OnaA-AF403420	76.1223	76.1223	76.1223	76.0267	76.1722	76.1223	75.8687	75.8189	76.7908	75.8357	97.8074	76.7908	75.0253	77.0992	77.6504	77.0992	76.0577	75.8357	77.7459	77.6718	77.4594	77.4594	76.0807	92.3737	77.4594	77.4594	77.4594	77.4594	77.3639	77.8101	77.1947	75.7634	77.1729	75.4368	76.8199	77.8626	95.7158	77.4594	77.937	77.1729	76.8863	77.0774	76.5267	76.5267	75.3891	76.8863	76.8863	76.7908	76.7908
BTV-2_USA-OnaB-AF403421	76.4088	76.4088	76.4088	76.5043	76.8421	76.4088	76.6409	76.5896	76.8863	76.6953	88.8465	76.8863	75.632	77.3855	77.4594	77.5763	76.0577	76.9819	77.5549	77.3855	78.4145	78.4145	77.0413	90.9438	77.4594	77.4594	77.4594	77.4594	77.5549	77.4225	77.3855	75.9542	77.8415	76.7729	77.5862	77.6718	87.2518	77.0774	77.3639	77.8415	77.3639	77.3639	75.6679	75.6679	76.4591	77.5549	76.9819	76.8863	76.8863
BTV-2_isolate_5036-JX272607	76.1223	76.1223	76.1223	76.0267	75.9809	76.1223	75.7722	75.7225	76.7908	75.8357	97.9008	76.7908	74.9242	77.0992	77.6504	76.9084	76.0577	75.8357	77.7459	77.4809	77.4594	77.4594	76.0807	92.271	77.4594	77.4594	77.4594	77.4594	77.3639	77.7132	77.0038	75.6679	77.1729	75.334	76.8199	77.8626	95.8159	77.2684	77.937	77.1729	76.9819	77.1729	76.6221	76.6221	75.3891	76.8863	76.8863	76.7908	76.7908
BTV-2_strain_USA2003-KF986513	76.1223	76.1223	76.1223	76.2178	76.1722	76.1223	75.8687	75.8189	77.2684	76.4088	91.0391	77.2684	75.4297	77.3855	77.3639	77.3855	76.1538	76.8863	77.4594	77.958	77.7459	77.7459	76.9452	91.4204	77.3639	77.3639	77.3639	77.3639	77.4594	76.8411	77.3855	76.0496	77.7459	75.8479	77.1073	77.5763	88.7147	76.9819	77.2684	77.7459	77.0774	77.0774	76.2405	76.2405	76.2646	77.1729	77.3639	77.2684	77.2684
3RSArrrr/03	76.5043	76.5043	76.5043	76.5998	76.8421	76.5043	76.5444	76.4933	77.1729	77.3639	90.9438	77.1729	76.542	78.1489	78.128	78.0534	77.4038	77.5549	78.2235	78.5305	78.0325	78.0325	77.4256	93.041	77.7459	77.7459	77.7459	77.7459	77.8415	78.1977	77.958	76.9084	77.8415	76.9784	78.0651	78.5305	89.4462	77.7459	78.0325	77.8415	78.128	78.128	77.0992	77.0992	76.9455	77.5549	77.2684	77.3639	77.1729
BTV-3_isolate_8231-JX272597	76.5998	76.5998	76.5998	76.6953	76.4593	76.5998	76.2548	76.2042	77.2684	77.4594	91.2297	77.2684	76.4408	78.2443	78.2235	77.7672	77.3077	77.6504	78.319	78.4351	77.937	77.937	77.5216	92.9457	77.8415	77.8415	77.8415	77.8415	77.937	77.907	77.6718	76.813	77.937	76.8756	78.1609	78.626	89.5507	77.6504	78.128	77.937	78.2235	78.2235	77.1947	77.1947	77.0428	77.6504	77.3639	77.4594	77.2684
BTV-4_isolate_79043-JX272587	76.5998	76.5998	76.5998	76.6953	76.4593	76.5998	76.2548	76.2042	77.8415	77.6504	92.469	77.8415	76.2386	77.958	78.4145	77.6718	77.0192	77.8415	78.7011	78.3397	78.7011	78.7011	77.7137	94.2803	78.4145	78.4145	78.4145	78.4145	78.51	78.2946	77.7672	76.7176	78.319	77.2867	78.5441	78.8168	90.3866	77.8415	78.319	78.319	78.4145	78.4145	76.7176	76.7176	77.2374	78.0325	77.937	77.8415	77.8415
BTV-4_strain_BTV-4IT(L)-JN255890	76.2178	76.2178	76.2178	76.3133	76.0766	76.2178	75.8687	75.8189	76.8863	76.1223	94.5663	76.8863	75.2275	77.1947	77.3639	76.7176	75.7692	76.3133	77.4594	77.0992	77.5549	77.5549	76.3689	91.897	77.1729	77.1729	77.1729	77.1729	77.0774	77.2287	76.813	75.5725	77.4594	75.7451	77.1073	77.5763	92.999	76.6953	77.4594	77.4594	77.8415	77.8415	76.2405	76.2405	75.6809	77.2684	76.9819	76.8863	76.8863
BTV-4_strain_BTV-4IT(H)-JN255900	76.2178	76.2178	76.2178	76.1223	76.0766	76.2178	75.8687	75.8189	76.8863	76.1223	94.5663	76.8863	75.0253	77.0038	77.3639	76.7176	75.7692	76.1223	77.6504	77.0992	77.3639	77.3639	76.1768	91.5157	77.5549	77.5549	77.5549	77.5549	77.4594	77.4225	76.6221	75.3817	77.4594	75.4368	76.9157	77.7672	92.8945	76.8863	77.6504	77.4594	77.6504	77.8415	76.2405	76.2405	75.6809	77.2684	76.9819	76.6953	76.8863
BTV-4_strain_BTV4-RSA(vacc)-JN255950	76.5998	76.5998	76.5998	76.6953	76.4593	76.5998	76.2548	76.2042	77.8415	77.6504	92.469	77.8415	76.2386	77.958	78.4145	77.6718	77.0192	77.8415	78.7011	78.3397	78.7011	78.7011	77.7137	94.2803	78.4145	78.4145	78.4145	78.4145	78.51	78.2946	77.7672	76.7176	78.319	77.2867	78.5441	78.8168	90.3866	77.8415	78.319	78.319	78.4145	78.4145	76.7176	76.7176	77.2374	78.0325	77.937	77.8415	77.8415
BTV-4_isolate_BTV4/Israel/2944/2/10-JQ970447	75	75	75	75	75	75	75	75	76.2552	74.8954	94.1484	76.2552	75.4184	76.1506	76.3598	76.1506	74.3724	75.1046	76.3598	76.3598	76.2552	76.2552	75.1046	91.2226	75.9414	75.9414	75.9414	75.9414	75.8368	76.4644	76.046	74.8954	76.3598	76.046	76.046	76.8828	93.2079	76.569	76.8828	76.3598	76.2552	76.3598	74.7908	74.7908	74.8954	76.1506	76.2552	76.2552	76.2552
BTV-5_isolate_BTV5/Israel/1405/11-JQ970449	73.8947	73.8947	73.8947	73.8947	73.8947	73.8947	73.8947	73.8947	74.8421	74.6316	95.5836	74.8421	75.0526	75.1579	75.5789	75.4737	74.2105	74.7368	75.5789	75.8947	75.7895	75.7895	74.8421	90.5363	75.5789	75.5789	75.5789	75.5789	75.4737	75.8947	75.3684	74.5263	75.1579	75.1579	75.1579	75.8947	98.2124	75.5789	76.3158	75.1579	75.4737	75.5789	74.7368	74.7368	74.5263	74.6316	74.8421	74.8421	74.8421
BTV-5_isolate_4868-JX272577	76.3133	76.3133	76.3133	76.2178	76.1722	76.3133	75.9653	75.9152	77.0774	76.0267	98.8561	77.0774	75.632	77.5763	77.937	77.1947	76.5385	76.1223	77.8415	78.2443	77.7459	77.7459	76.1768	92.6597	77.7459	77.7459	77.7459	77.7459	77.6504	77.8101	77.4809	76.145	77.2684	75.6423	77.1073	78.3397	96.3427	77.4594	78.4145	77.2684	77.1729	77.3639	77.1947	77.1947	75.6809	77.1729	77.1729	77.0774	77.0774
6RSArrrr/06-GQ506504	76.6953	76.6953	76.6953	76.5998	76.555	76.6953	76.3514	76.3006	77.8415	76.5043	95.9962	77.8415	75.4297	77.3855	77.937	77.0038	76.6346	76.5043	78.0325	78.0534	77.937	77.937	76.561	92.469	78.128	78.128	78.128	78.128	78.0325	77.8101	77.2901	76.145	77.8415	75.8479	77.2989	78.1489	94.2529	77.2684	78.2235	77.8415	77.7459	77.937	77.0038	77.0038	76.07	77.6504	77.937	77.8415	77.8415
6RSA_vaccine-GQ506514	76.5043	76.5043	76.5043	76.5998	76.3636	76.5043	76.1583	76.1079	77.8415	76.5043	95.7102	77.8415	75.4297	77.3855	77.937	76.813	76.4423	76.6953	78.0325	77.8626	77.937	77.937	76.7531	92.3737	77.937	77.937	77.937	77.937	77.8415	77.8101	77.2901	76.145	77.8415	75.7451	77.1073	77.958	94.0439	77.0774	78.0325	77.8415	77.8415	77.8415	77.0038	77.0038	76.07	77.6504	77.937	77.8415	77.8415
6NET2008/06-GQ506486	76.0467	76.0467	76.0467	76.1441	76.2415	76.0467	76.2415	76.2415	77.4099	76.0467	95.5253	77.4099	75.3286	76.8257	77.5073	76.631	76.1441	76.2415	77.6047	77.4099	77.5073	77.5073	76.3389	92.2179	77.5073	77.5073	77.5073	77.5073	77.4099	77.7886	76.9231	75.7546	77.4099	75.7451	76.631	77.6047	94.0439	76.7283	77.6047	77.4099	77.4099	77.4099	76.4362	76.4362	75.8789	77.2152	77.5073	77.4099	77.4099
6USA2006/01-GQ506540	77.8736	77.8736	77.8736	77.9693	77.7351	77.8736	77.5411	77.4879	78.7356	78.1609	90.7266	78.7356	76.6734	78.8517	79.1188	78.0861	77.7242	78.4483	79.2146	79.2344	79.023	79.023	78.7091	92.065	79.1188	79.1188	79.1188	79.1188	79.2146	78.9116	78.2775	77.7033	79.5019	77.3196	78.5783	79.3301	88.6792	78.5441	79.023	79.5019	79.2146	79.2146	77.799	77.799	77.8537	79.2146	78.8314	78.7356	78.7356
BTV-6_isolate_5011-JX272567	76.5998	76.5998	76.5998	76.6953	76.4593	76.5998	76.2548	76.2042	77.937	76.4088	95.9009	77.937	75.5308	77.4809	78.0325	76.9084	76.5385	76.5998	78.128	77.958	78.0325	78.0325	76.6571	92.5643	78.0325	78.0325	78.0325	78.0325	77.937	77.907	77.3855	76.2405	77.937	75.8479	77.2031	78.0534	94.2529	77.1729	78.128	77.937	77.8415	77.8415	76.9084	76.9084	75.9728	77.7459	78.0325	77.937	77.937
BTV-7_isolate_1504-JX272557	76.2178	76.2178	76.2178	76.1223	76.0766	76.2178	75.8687	75.8189	76.5998	76.0267	99.0467	76.5998	75.1264	77.0992	77.5549	76.9084	76.0577	76.1223	77.4594	77.5763	77.937	77.937	76.3689	92.469	77.3639	77.3639	77.3639	77.3639	77.2684	77.4225	77.0038	75.5725	77.0774	75.8479	77.2989	77.958	95.8203	77.0774	78.0325	77.0774	76.9819	77.1729	76.7176	76.7176	75.6809	76.7908	76.6953	76.5998	76.5998
8RSArrrr/08	76.5998	76.5998	76.5998	76.6953	76.6507	76.5998	76.3514	76.3006	76.9819	76.5998	91.6111	76.9819	75.2275	77.0992	77.5549	77.0038	75.7692	76.7908	77.6504	77.4809	77.5549	77.5549	76.7531	97.0448	77.5549	77.5549	77.5549	77.5549	77.6504	77.3256	76.9084	75.9542	77.4594	75.6423	76.9157	77.7672	90.2821	76.8863	77.6504	77.4594	77.6504	77.6504	76.145	76.145	76.1673	77.3639	77.0774	76.9819	76.9819
8NET2007/01-GQ506459	76.1223	76.1223	76.1223	76.2178	75.9809	76.1223	75.7722	75.7225	77.2684	75.7402	94.8522	77.2684	75.3286	77.0038	77.1729	76.813	75.1923	75.9312	77.2684	77.4809	77.3639	77.3639	76.1768	91.8017	76.9819	76.9819	76.9819	76.9819	76.8863	77.0349	76.9084	75.5725	77.2684	75.6423	76.9157	77.3855	93.5214	76.6953	77.4594	77.2684	77.4594	77.4594	76.0496	76.0496	75.2918	77.2684	77.3639	77.2684	77.2684
BTV-8_isolate_BTV8/Israel/2646/3/10-JQ970453	74.9739	74.9739	74.9739	74.9739	74.9739	74.9739	74.9739	74.9739	76.0167	74.4526	94.1667	76.0167	75.0782	75.5996	75.9124	75.391	74.244	74.5568	75.9124	76.2252	75.8081	75.8081	75.0782	91.4583	75.7039	75.7039	75.7039	75.7039	75.5996	76.0167	75.4953	74.3483	75.9124	75.523	75.5996	76.2252	93.3124	75.7039	76.2252	75.9124	76.0167	76.121	74.5568	74.5568	74.3483	75.9124	76.0167	76.0167	76.0167
BTV-8_isolate_8438-JX272547	76.6953	76.6953	76.6953	76.7908	76.7464	76.6953	76.4479	76.3969	77.0774	76.6953	91.7064	77.0774	75.1264	77.1947	77.6504	77.0992	75.8654	76.8863	77.7459	77.5763	77.6504	77.6504	76.8492	97.1401	77.6504	77.6504	77.6504	77.6504	77.7459	77.4225	77.0038	76.0496	77.5549	75.7451	77.0115	77.8626	90.3866	76.9819	77.7459	77.5549	77.7459	77.7459	76.2405	76.2405	76.2646	77.4594	77.1729	77.0774	77.0774
9RSArrrr/09	76.9819	76.9819	76.9819	77.0774	77.0335	76.9819	76.7375	76.6859	77.1729	76.9819	92.3737	77.1729	75.4297	77.4809	77.937	77.3855	76.1538	77.1729	78.0325	77.8626	78.319	78.319	77.1374	99.714	77.937	77.937	77.937	77.937	78.0325	77.6163	77.2901	76.813	77.8415	76.5673	77.682	77.958	90.8046	77.0774	77.6504	77.8415	77.6504	77.6504	76.3359	76.3359	76.5564	77.3639	77.2684	77.1729	77.1729
9RSAvvv/09	76.9819	76.9819	76.9819	77.0774	77.0335	76.9819	76.7375	76.6859	77.1729	76.9819	92.3737	77.1729	75.4297	77.4809	77.937	77.3855	75.9615	77.1729	78.0325	77.8626	78.319	78.319	77.1374	99.9047	77.937	77.937	77.937	77.937	78.0325	77.6163	77.2901	76.813	78.0325	76.5673	77.682	77.958	90.8046	77.0774	77.6504	78.0325	77.6504	77.6504	76.3359	76.3359	76.5564	77.3639	77.2684	77.1729	77.1729
BTV-9_strain_BTV-9IT(L)-JN255910	92.4833	92.4833	92.4833	92.3882	92.183	92.4833	92.0115	92.0345	94.0057	93.0542	77.9159	94.0057	91.3394	92.4762	97.6213	91.3333	90.7958	92.8639	98.3825	91.8095	92.8639	92.8639	93.4866	77.7247	97.7165	97.7165	97.7165	97.7165	97.6213	99.6139	91.0476	90.9524	94.9572	92.6305	93.5053	97.8116	75.9414	96.6698	97.6213	94.9572	94.0057	94.196	91.4286	91.4286	92.7326	94.862	94.1009	93.8154	94.0057
BTV-9_strain_BTV-9IT(H)-JN255920	92.4833	92.4833	92.4833	92.3882	92.183	92.4833	92.0115	92.0345	94.0057	93.0542	77.9159	94.0057	91.3394	92.4762	97.6213	91.3333	90.7958	92.8639	98.3825	91.8095	92.8639	92.8639	93.4866	77.7247	97.7165	97.7165	97.7165	97.7165	97.6213	99.6139	91.0476	90.9524	94.9572	92.6305	93.5053	97.8116	75.9414	96.6698	97.6213	94.9572	94.0057	94.196	91.4286	91.4286	92.7326	94.862	94.1009	93.8154	94.0057
BTV-9_strain_BTV-9RSA(WT)-JN255960	77.0774	77.0774	77.0774	77.1729	77.1292	77.0774	76.834	76.7823	77.2684	77.0774	92.469	77.2684	75.5308	77.5763	78.0325	77.4809	76.25	77.2684	78.128	77.958	78.4145	78.4145	77.2334	99.8093	78.0325	78.0325	78.0325	78.0325	78.128	77.7132	77.3855	76.9084	77.937	76.6701	77.7778	78.0534	90.9091	77.1729	77.7459	77.937	77.7459	77.7459	76.4313	76.4313	76.6537	77.4594	77.3639	77.2684	77.2684
BTV-9_strain_BTV-9RSA(vacc)-JN255970	76.9819	76.9819	76.9819	77.0774	77.0335	76.9819	76.7375	76.6859	77.1729	76.9819	92.3737	77.1729	75.4297	77.4809	77.937	77.3855	75.9615	77.1729	78.0325	77.8626	78.319	78.319	77.1374	99.9047	77.937	77.937	77.937	77.937	78.0325	77.6163	77.2901	76.813	78.0325	76.5673	77.682	77.958	90.8046	77.0774	77.6504	78.0325	77.6504	77.6504	76.3359	76.3359	76.5564	77.3639	77.2684	77.1729	77.1729
10IND2004/01-JQ740779	76.3133	76.3133	76.3133	76.4088	76.555	76.3133	76.2548	76.2042	78.2235	76.9819	89.1325	78.2235	76.2386	78.0534	78.2235	77.7672	76.9231	77.1729	78.319	78.4351	77.937	77.937	76.7531	91.0391	78.128	78.128	78.128	78.128	78.0325	78.2946	77.4809	77.3855	78.319	76.259	77.3946	78.2443	87.3563	77.4594	77.7459	78.319	77.6504	77.6504	76.6221	76.6221	76.5564	78.2235	78.319	78.2235	78.2235
BTV-10_USA-U55780	76.5043	76.5043	76.5043	76.5998	76.555	76.5043	76.2548	76.2042	78.4145	77.1729	89.1325	78.4145	76.2386	78.0534	78.4145	77.5763	77.1154	77.3639	78.51	78.4351	77.937	77.937	76.9452	91.2297	78.319	78.319	78.319	78.319	78.2235	78.2946	77.4809	77.3855	78.51	76.3618	77.5862	78.2443	87.2518	77.6504	77.937	78.51	77.6504	77.6504	76.813	76.813	76.751	78.4145	78.51	78.4145	78.4145
BTV-10_isolate_2627-JX272527	76.0267	76.0267	76.0267	76.1223	75.8852	76.0267	75.6757	75.6262	76.9819	75.7402	98.0934	76.9819	75.3286	77.2901	77.6504	76.9084	76.0577	76.0267	77.5549	77.7672	77.6504	77.6504	75.8886	92.2784	77.2684	77.2684	77.2684	77.2684	77.1729	77.5194	77.3855	75.8588	76.9819	75.4368	76.8199	77.8626	95.6113	76.9819	77.937	76.9819	76.8863	76.8863	76.7176	76.7176	75.3891	76.8863	77.0774	76.9819	76.9819
BTV-11_USA-U5578	76.1223	76.1223	76.1223	76.2178	76.1722	76.1223	75.8687	75.8189	77.6504	76.5998	88.6559	77.6504	75.632	77.2901	78.2235	77.0038	76.1538	76.5998	78.319	77.8626	77.3639	77.3639	76.3689	90.5624	78.128	78.128	78.128	78.128	78.0325	77.907	76.9084	77.0992	77.937	75.5396	76.8199	78.0534	86.6249	77.1729	77.5549	77.937	77.0774	77.0774	76.2405	76.2405	76.1673	77.6504	77.7459	77.6504	77.6504
BTV-11_isolate_4574-JX272517	77.4594	77.4594	77.4594	77.5549	77.512	77.4594	77.2201	77.1676	77.6504	77.2684	91.897	77.6504	76.0364	77.8626	78.4145	77.5763	76.5385	77.4594	78.51	78.2443	78.6055	78.6055	77.6177	97.6168	78.4145	78.4145	78.4145	78.4145	78.51	78.1977	77.4809	77.1947	78.319	76.5673	77.7778	78.4351	90.5956	77.5549	78.128	78.319	78.319	78.319	76.9084	76.9084	76.8482	77.8415	77.7459	77.6504	77.6504
BTV-11_strain_vaccine-JQ972839	77.3639	77.3639	77.3639	77.4594	77.4163	77.3639	77.1236	77.0713	77.5549	77.1729	91.8017	77.5549	75.9353	77.7672	78.319	77.4809	76.4423	77.3639	78.4145	78.1489	78.51	78.51	77.5216	97.5214	78.319	78.319	78.319	78.319	78.4145	78.1008	77.3855	77.0992	78.2235	76.4645	77.682	78.3397	90.4911	77.4594	78.0325	78.2235	78.4145	78.2235	76.813	76.813	76.751	77.7459	77.6504	77.5549	77.5549
BTV-12_isolate_BTV12/Israel/2688/10-JQ970456	73.4759	73.4759	73.4759	73.4759	73.4759	73.4759	73.4759	73.4759	74.4385	74.2246	96.047	74.4385	74.8663	74.9733	75.4011	75.2941	74.0107	74.3316	75.4011	75.7219	75.4011	75.4011	74.2246	90.7051	75.4011	75.4011	75.4011	75.4011	75.2941	75.7219	74.9733	74.2246	74.7594	74.8663	74.7594	75.7219	98.5043	75.4011	76.1497	74.7594	74.9733	75.0802	74.5455	74.5455	74.1176	74.4385	74.4385	74.4385	74.4385
BTV-12_isolate_75005-JX272507	76.8863	76.8863	76.8863	76.9819	76.9378	76.8863	76.6409	76.5896	77.1729	76.9819	91.9924	77.1729	75.5308	77.5763	78.128	77.4809	76.25	77.1729	78.2235	77.8626	77.937	77.937	77.1374	97.4261	78.128	78.128	78.128	78.128	78.2235	77.907	77.3855	76.7176	77.8415	76.259	77.4904	78.1489	91.0136	77.2684	78.0325	77.8415	78.2235	78.2235	76.2405	76.2405	76.5564	77.5549	77.2684	77.1729	77.1729
BTV-12_isolate_INDAPADBNMO1/11-KC662620	89.8931	89.8931	89.8931	89.8931	89.6887	89.8931	89.6686	89.6686	91.1565	91.5452	76.2927	91.1565	95.2573	97.3761	91.8367	95.0437	94.2663	91.2536	91.8367	95.724	91.7396	91.7396	92.0311	76.9756	91.5452	91.5452	91.5452	91.5452	91.448	92.1645	94.8494	91.9339	92.4198	91.1885	91.8367	92.0311	75.1832	90.8649	91.7396	92.4198	91.9339	92.0311	92.8086	92.8086	91.3508	92.0311	91.2536	91.1565	91.1565
BTV-13_USA-U55789	76.2178	76.2178	76.2178	76.3133	76.2679	76.2178	75.9653	75.9152	77.7459	76.6953	88.6559	77.7459	75.7331	77.3855	78.319	77.0992	76.4423	76.6953	78.4145	77.958	77.4594	77.4594	76.4649	90.5624	78.2235	78.2235	78.2235	78.2235	78.128	78.0039	77.0038	77.0992	78.0325	75.6423	76.9157	78.1489	86.6249	77.2684	77.6504	78.0325	77.1729	77.1729	76.3359	76.3359	76.2646	77.7459	77.8415	77.7459	77.7459
BTV-13_USA-U55790	75.5492	75.5492	75.5492	75.6447	75.5981	75.5492	75.2896	75.2408	77.7459	76.5043	88.5605	77.7459	75.9353	77.8626	77.6504	77.0992	76.8269	76.7908	77.7459	78.0534	77.4594	77.4594	76.0807	89.0372	77.5549	77.5549	77.5549	77.5549	77.4594	77.5194	77.1947	76.813	77.5549	75.6423	76.9157	77.8626	86.4159	77.0774	77.5549	77.5549	76.6953	76.6953	76.0496	76.0496	76.1673	77.3639	77.8415	77.7459	77.7459
BTV-14_isolate_BT87/59-JX272487	76.5998	76.5998	76.5998	76.5043	76.6507	76.5998	76.3514	76.3006	77.1729	76.4088	97.3308	77.1729	75.632	77.4809	77.937	77.4809	76.3462	76.4088	78.0325	78.1489	78.0325	78.0325	76.2728	92.469	77.937	77.937	77.937	77.937	77.8415	78.0039	77.3855	76.2405	77.3639	76.0534	77.3946	78.3397	95.8203	77.6504	78.4145	77.3639	77.2684	77.4594	76.7176	76.7176	75.9728	77.0774	77.2684	77.1729	77.1729
BTV-15_isolate_BTV15/Israel/2714/10-JQ970459	74.1901	74.1901	74.1901	74.1901	74.1901	74.1901	74.1901	74.1901	75.594	75.162	89.7519	75.594	74.622	75.7019	75.9179	75.486	74.73	75.486	76.1339	75.594	75.8099	75.8099	75.27	91.9094	76.1339	76.1339	76.1339	76.1339	76.2419	76.0259	75.486	73.8661	76.0259	75.162	75.378	76.2419	89.5361	75.486	76.0259	76.0259	74.946	75.054	73.4341	73.4341	75.27	75.27	75.594	75.594	75.594
BTV-15_isolate_23/8/65-JX272477	77.4594	77.4594	77.4594	77.5549	77.3206	77.4594	77.1236	77.0713	78.0325	77.2684	91.1344	78.0325	75.7331	78.0534	77.8415	77.3855	76.6346	77.4594	78.128	78.0534	78.319	78.319	77.4256	93.327	77.8415	77.8415	77.8415	77.8415	77.937	77.6163	77.4809	76.4313	78.7966	76.5673	77.8736	78.0534	89.3417	76.9819	77.7459	78.7966	77.4594	77.4594	76.4313	76.4313	77.0428	78.128	78.128	78.0325	78.0325
16NIG1982/10-KC853058	76.4368	76.4368	76.4368	76.341	76.5835	76.4368	76.499	76.567	77.3946	76.6284	95.4067	77.3946	75.7852	77.0115	77.5862	76.8199	76.0116	76.6284	77.682	77.8736	77.8736	77.8736	76.567	92.2488	77.5862	77.5862	77.5862	77.5862	77.4904	77.9825	76.9157	75.7663	77.7778	76.4161	77.3077	77.799	94.3455	77.1073	77.8736	77.7778	77.7778	77.9693	76.5326	76.5326	76.5107	77.7778	77.4904	77.3946	77.3946
BTV-17_USA-U55793	76.3133	76.3133	76.3133	76.4088	76.3636	76.3133	76.0618	76.0116	78.0325	76.9819	88.6559	78.0325	76.0364	77.6718	78.4145	77.3855	76.7308	76.9819	78.51	78.2443	77.5549	77.5549	76.7531	90.3718	78.319	78.319	78.319	78.319	78.2235	78.1008	77.2901	77.1947	78.319	75.7451	77.0115	78.2443	86.5204	77.4594	77.7459	78.319	77.5549	77.5549	76.6221	76.6221	76.5564	78.2235	78.128	78.0325	78.0325
BTV-17_isolate_S7668-JX272457	77.937	77.937	77.937	77.8415	77.9904	77.937	77.7027	77.6493	78.2235	77.6504	91.6111	78.2235	76.1375	78.2443	78.6055	78.0534	77.2115	77.7459	78.7011	79.0076	78.4145	78.4145	77.9059	93.1363	78.7966	78.7966	78.7966	78.7966	78.8921	78.4884	78.0534	77.2901	78.7966	76.6701	77.9693	78.8168	89.6552	78.2235	78.7011	78.7966	78.51	78.7011	77.4809	77.4809	77.3346	78.51	78.319	78.2235	78.2235
BTV-18_isolate_BT32/76-JX272447	76.2178	76.2178	76.2178	76.1223	76.0766	76.2178	75.8687	75.8189	76.7908	75.8357	99.8093	76.7908	75.2275	77.0992	77.5549	76.9084	76.0577	75.9312	77.4594	77.5763	77.5549	77.5549	76.1768	92.2784	77.3639	77.3639	77.3639	77.3639	77.2684	77.4225	77.0038	75.5725	77.0774	75.4368	76.9157	77.958	95.6113	77.0774	78.0325	77.0774	76.9819	77.1729	76.9084	76.9084	75.4864	76.7908	76.8863	76.7908	76.7908
BTV-19_isolate_25-2-JX272437	78.4145	78.4145	78.4145	78.51	78.2775	78.4145	78.1853	78.131	78.4145	77.937	91.1344	78.4145	76.542	78.9122	78.7011	78.2443	76.8269	78.128	78.9876	78.5305	78.9876	78.9876	78.0019	93.2316	78.8921	78.8921	78.8921	78.8921	78.9876	78.7791	78.1489	77.0992	79.1786	77.3895	78.5441	78.7214	89.4462	77.6504	78.4145	79.1786	78.319	78.2235	76.7176	76.7176	77.5292	78.7966	78.51	78.4145	78.4145
BTV-22_isolate_84/184-JX272397	76.5998	76.5998	76.5998	76.6953	76.4593	76.5998	76.2548	76.2042	77.6504	76.4088	95.5195	77.6504	76.3397	77.7672	78.4145	77.2901	76.5385	76.5998	78.51	78.1489	78.2235	78.2235	76.7531	91.3251	78.4145	78.4145	78.4145	78.4145	78.319	78.2946	77.8626	76.4313	77.937	76.4645	77.7778	78.626	93.6259	77.7459	78.7011	77.937	78.0325	78.0325	77.1947	77.1947	76.1673	77.3639	77.7459	77.6504	77.6504
BTV-24_isolate_BTV24/2755/1/10-JX88919	74.373	74.373	74.373	74.373	74.373	74.373	74.373	74.373	75.5725	74.2639	94.4444	75.5725	74.9182	75.5725	76.0087	75.3544	73.9368	74.482	76.0087	75.7906	75.6816	75.6816	74.482	91.3943	75.5725	75.5725	75.5725	75.5725	75.4635	76.1178	75.2454	74.1549	75.7906	75.3544	75.4635	76.554	93.573	76.2268	76.554	75.7906	75.5725	75.6816	74.373	74.373	74.2639	75.4635	75.5725	75.5725	75.5725
BTV-24_isolate_BT24/84-JX272377	76.5998	76.5998	76.5998	76.6953	76.4593	76.5998	76.2548	76.2042	78.128	77.0774	95.5195	78.128	76.0364	77.958	78.2235	77.3855	76.25	77.2684	78.319	78.3397	78.128	78.128	77.3295	91.9924	78.0325	78.0325	78.0325	78.0325	77.937	78.1008	77.6718	76.2405	78.319	76.259	77.682	78.4351	94.3574	77.5549	78.51	78.319	78.2235	78.2235	76.9084	76.9084	76.6537	78.319	78.2235	78.128	78.128
25SWI2008/01-EU839845	71.3273	71.3273	71.3273	71.4286	71.2259	71.3273	71.2259	71.2259	71.8338	71.5299	69.7154	71.8338	72.1378	72.3404	71.0233	71.1246	71.4286	71.5299	71.6312	71.4286	71.1246	71.1246	71.5299	70.122	71.0233	71.0233	71.0233	71.0233	71.1246	71.8338	71.7325	71.4286	71.3273	70.4284	71.1246	71.3273	68.8749	70.5167	71.4286	71.3273	71.6312	71.6312	71.5299	71.5299	71.5299	71.4286	71.9352	71.8338	71.8338
26KUW2010/02-JN255161	70.98	70.98	70.98	71.0752	70.734	70.98	70.4808	70.4415	70.5043	70.8849	69.3994	70.5043	70.0906	70.9125	71.1703	69.6768	69.4444	70.98	71.0752	70.1521	70.0285	70.0285	70.2392	69.9714	71.0752	71.0752	71.0752	71.0752	71.1703	70.4633	69.6768	70.4373	70.5994	69.2938	70.3244	71.1027	67.0846	70.5994	71.0752	70.5994	70.8849	70.8849	70.4373	70.4373	70.8333	70.7897	70.5994	70.314	70.5043
[truncated: 65 more columns]
